# Supplementary material for: (±)-Bis(1-carb­oxy-2-phenyl­ethanaminium) hexa­fluoro­silicate(VI)
Source: Acta Crystallogr Sect E Struct Rep Online. 2012 May 19;68(Pt 6):o1791–2. doi: 10.1107/S1600536812021587 (PMC3379370; doi:10.1107/S1600536812021587)
Supplement: Supplementary file 1 [file e-68-o1791-sup1.cif]

##############################################################################
#                                                                            #
# This CIF contains the data in a paper accepted for publication in          #
# Acta Crystallographica Section E. It conforms to the requirements of       #
# Notes for Authors for Acta Crystallographica Section E, and has been       #
# peer reviewed under the auspices of the IUCr Commission on Journals.       #
#                                                                            #
# Full details of the Crystallographic Information File format               #
# are given in the paper "The Crystallographic Information File (CIF):       #
# a New Standard Archive File for Crystallography" by S. R. Hall, F. H.      #
# Allen and I. D. Brown [Acta Cryst. (1991), A47, 655-685].                  #
#                                                                            #
# The current version of the core CIF dictionary is obtainable from          #
# ftp://ftp.iucr.org/pub/cif_core.dic.                                       #
#                                                                            #
# Software is freely available for graphical display of the structure(s)     #
# in this CIF. For information consult the CIF software page                 #
# http://www.iucr.org/resources/cif/software.                                #
#                                                                            #
# This file may be used for bona fide research purposes within the           #
# scientific community so long as proper attribution is given to the journal # 
# article from which it was obtained.                                        #
#                                                                            #
##############################################################################
data_global
_audit_creation_method     'WinGX routine CIF_UPDATE'
_audit_conform_dict_name     cif_core.dic
_audit_conform_dict_version     2.3
_journal_date_recd_electronic     2012-04-18
_journal_date_accepted     2012-05-12
_journal_name_full     'Acta Crystallographica, Section E'
_journal_year     2012
_journal_volume     68
_journal_issue      6
_journal_page_first     o1791
_journal_page_last     o1792
_journal_paper_category     QO
_journal_paper_doi     10.1107/S1600536812021587
_journal_coeditor_code     EZ2295
_publ_contact_author_name     'Sofiane, Bouacida '
_publ_contact_author_address
;
Unit\'e de recherche de CHimie de l'Environnement
et Mol\'eculaire Structurale (CHEMS)
Universit\'e Mentouri-Constantine
25000 Algeria
;
_publ_contact_author_email     bouacida_sofiane@yahoo.fr
_publ_contact_author_fax     '00 (213) 31 81 88 16'
_publ_contact_author_phone     '00 (213) 74 45 27 14'
_publ_section_title
;
(+-)-Bis(1-carboxy-2-phenylethanaminium) hexafluorosilicate(VI)
;
loop_
    _publ_author_name
    _publ_author_address
    'Belhouas, Ratiba'
;
Unit\'e de Recherche de Chimie de l'Environnement
et Mol\'eculaire Structurale (CHEMS),
Universit\'e Mentouri-Constantine
25000 Algeria
;
    'Bouacida, Sofiane'
;
Unit\'e de Recherche de Chimie de l'Environnement
et Mol\'eculaire Structurale (CHEMS),
Universit\'e Mentouri-Constantine
25000 Algeria
;
    'Boudaren, Chaouki'
;
Unit\'e de Recherche de Chimie de l'Environnement
et Mol\'eculaire Structurale (CHEMS),
Universit\'e Mentouri-Constantine
25000 Algeria
;
    'Daran, Jean-Claude'
;
Laboratoire de Chimie de Coordination
UPR CNRS 8241
205 route de Narbonne
31077 Toulouse Cedex, France
;
    'Roisnel, Thierry'
;
Centre de Difractom\'etrie X
UMR 6226 CNRS Unit\'e Sciences Chimiques de Rennes
Universit\'e de Rennes I
263 Avenue du G\'en\'eral Leclerc
35042 Rennes
France
;
data_I
_audit_creation_method     SHELXL-97
_chemical_name_systematic
;
(+-)-Bis(1-carboxy-2-phenylethanaminium) hexafluorosilicate(VI)
;
_chemical_name_common     'Bis phenylalaninium hexafluorosilicate(VI)'
_chemical_formula_moiety     '2(C9 H12 N O2 +), F6 Si 2-'
_chemical_formula_sum     'C18 H24 F6 N2 O4 Si'
_chemical_formula_structural     '2(C5 H12 N O2), Si F6 '
_chemical_formula_iupac     '2C9 H12 N O2 +, Si F6 2-'
_chemical_formula_weight     474.48
_symmetry_cell_setting     monoclinic
_symmetry_space_group_name_H-M     'P 21/c'
_symmetry_space_group_name_Hall     '-P 2ybc'
loop_
    _symmetry_equiv_pos_as_xyz
    'x, y, z'
    '-x, y+1/2, -z+1/2'
    '-x, -y, -z'
    'x, -y-1/2, z-1/2'
_cell_length_a     11.183(2)
_cell_length_b     5.7531(10)
_cell_length_c     17.000(4)
_cell_angle_alpha     90.00
_cell_angle_beta     105.59(2)
_cell_angle_gamma     90.00
_cell_volume     1053.5(4)
_cell_formula_units_Z     2
_cell_measurement_reflns_used     4769
_cell_measurement_theta_min     4.99
_cell_measurement_theta_max     27.54
_cell_measurement_temperature     295(2)
_exptl_crystal_description     Block
_exptl_crystal_colour     White
_exptl_crystal_size_max     0.59
_exptl_crystal_size_mid     0.50
_exptl_crystal_size_min     0.37
_exptl_crystal_density_diffrn     1.496
_exptl_crystal_density_meas     ?
_exptl_crystal_density_method     'not measured'
_exptl_crystal_F_000     492
_exptl_absorpt_coefficient_mu     0.192
_exptl_absorpt_correction_type     none
_exptl_absorpt_process_details     ?
_exptl_absorpt_correction_T_min     ?
_exptl_absorpt_correction_T_max     ?
_exptl_special_details     ?
_diffrn_ambient_temperature     295(2)
_diffrn_radiation_type     MoK\a
_diffrn_radiation_wavelength     0.71073
_diffrn_radiation_source     'fine-focus sealed tube'
_diffrn_radiation_monochromator     graphite
_diffrn_measurement_device_type     'Nonius KappaCCD'
_diffrn_measurement_device     '95mm CCD camera on \k-goniostat'
_diffrn_measurement_method     'CCD rotation images, thick slices'
_diffrn_detector_area_resol_mean     9
_diffrn_reflns_number     2412
_diffrn_reflns_av_R_equivalents     0.0000
_diffrn_reflns_av_sigmaI/netI     0.0391
_diffrn_reflns_theta_min     4.99
_diffrn_reflns_theta_max     27.54
_diffrn_reflns_theta_full     27.54
_diffrn_measured_fraction_theta_max     0.989
_diffrn_measured_fraction_theta_full     0.989
_diffrn_reflns_limit_h_min     -14
_diffrn_reflns_limit_h_max     13
_diffrn_reflns_limit_k_min     0
_diffrn_reflns_limit_k_max     7
_diffrn_reflns_limit_l_min     0
_diffrn_reflns_limit_l_max     22
_diffrn_standards_number     ?
_diffrn_standards_interval_count     ?
_diffrn_standards_interval_time     ?
_diffrn_standards_decay_%     ?
_refine_special_details
;
Refinement of <i>F</i>^2^ against ALL reflections. The weighted <i>R</i>-factor
<i>wR</i> and goodness of fit <i>S</i> are based on <i>F</i>^2^, conventional
<i>R</i>-factors <i>R</i> are based on <i>F</i>, with <i>F</i> set to zero for
negative <i>F</i>^2^. The threshold expression of <i>F</i>^2^ >
\s(<i>F</i>^2^) is used only for calculating <i>R</i>-factors(gt) <i>etc</i>.
and is not relevant to the choice of reflections for refinement.
<i>R</i>-factors based on <i>F</i>^2^ are statistically about twice as large
as those based on <i>F</i>, and <i>R</i>- factors based on ALL data will be
even larger.
;
_reflns_number_total     2412
_reflns_number_gt     1917
_reflns_threshold_expression     I>2\s(I)
_refine_ls_structure_factor_coef     Fsqd
_refine_ls_matrix_type     full
_refine_ls_R_factor_all     0.0493
_refine_ls_R_factor_gt     0.0348
_refine_ls_wR_factor_gt     0.0793
_refine_ls_wR_factor_ref     0.0862
_refine_ls_goodness_of_fit_ref     1.030
_refine_ls_restrained_S_all     1.030
_refine_ls_number_reflns     2412
_refine_ls_number_parameters     144
_refine_ls_number_restraints     0
_refine_ls_hydrogen_treatment     constr
_refine_ls_weighting_scheme     calc
_refine_ls_weighting_details
         'calc w=1/[\s^2^(Fo^2^)+(0.0329P)^2^+0.2833P] where P=(Fo^2^+2Fc^2^)/3'
_atom_sites_solution_hydrogens     geom
_atom_sites_solution_primary     direct
_atom_sites_solution_secondary     difmap
_refine_ls_shift/su_max     0.001
_refine_ls_shift/su_mean     0.000
_refine_diff_density_max     0.217
_refine_diff_density_min     -0.192
_refine_ls_extinction_method     none
_refine_ls_extinction_coef     ?
loop_
    _atom_type_symbol
    _atom_type_description
    _atom_type_scat_dispersion_real
    _atom_type_scat_dispersion_imag
    _atom_type_scat_source
    'C' 'C' 0.0033 0.0016
                         'International Tables Vol C Tables 4.2.6.8 and 6.1.1.4'
    'H' 'H' 0.0000 0.0000
                         'International Tables Vol C Tables 4.2.6.8 and 6.1.1.4'
    'N' 'N' 0.0061 0.0033
                         'International Tables Vol C Tables 4.2.6.8 and 6.1.1.4'
    'O' 'O' 0.0106 0.0060
                         'International Tables Vol C Tables 4.2.6.8 and 6.1.1.4'
    'F' 'F' 0.0171 0.0103
                         'International Tables Vol C Tables 4.2.6.8 and 6.1.1.4'
    'Si' 'Si' 0.0817 0.0704
                         'International Tables Vol C Tables 4.2.6.8 and 6.1.1.4'
_computing_data_collection     'COLLECT (Otwinowski & Minor, 1997)'
_computing_cell_refinement     'DIRAX/LSQ (Duisenberg <i>et al.</i>, 2003)'
_computing_data_reduction     'EvalCCD (Duisenberg <i>et al.</i>, 2003)'
_computing_structure_solution     'SHELXS97 (Sheldrick, 2008)'
_computing_structure_refinement     'SHELXL97 (Sheldrick, 2008)'
_computing_molecular_graphics
;
ORTEPIII (Burnett & Johnson, 1996), ORTEP-3 for Windows (Farrugia,
1997) and
PLATON (Spek, 2009)
;
_computing_publication_material     'WinGX (Farrugia, 1999)'
loop_
    _atom_site_type_symbol
    _atom_site_label
    _atom_site_fract_x
    _atom_site_fract_y
    _atom_site_fract_z
    _atom_site_U_iso_or_equiv
    _atom_site_adp_type
    _atom_site_calc_flag
    _atom_site_refinement_flags
    _atom_site_occupancy
    _atom_site_symmetry_multiplicity
    _atom_site_disorder_assembly
    _atom_site_disorder_group
    Si Si1 0.0000 0.5000 0.5000 0.02345(13) Uani d S 1 2 . .
    F F1 0.07812(8) 0.54094(14) 0.43002(5) 0.0345(2) Uani d . 1 1 . .
    F F2 -0.11419(8) 0.36774(15) 0.42781(5) 0.0371(2) Uani d . 1 1 . .
    F F3 0.07100(8) 0.24091(13) 0.52540(5) 0.0346(2) Uani d . 1 1 . .
    O O1 0.17794(11) 0.0905(2) 0.21347(6) 0.0403(3) Uani d . 1 1 . .
    H H1 0.1700 0.0176 0.1709 0.060 Uiso calc R 1 1 . .
    O O2 0.10064(12) -0.23340(19) 0.25348(6) 0.0431(3) Uani d . 1 1 . .
    N N2 0.05617(12) 0.0158(2) 0.37935(7) 0.0307(3) Uani d . 1 1 . .
    H H2A -0.0126 0.0728 0.3455 0.046 Uiso calc R 1 1 . .
    H H2B 0.0661 0.0763 0.4289 0.046 Uiso calc R 1 1 . .
    H H2C 0.0499 -0.1381 0.3820 0.046 Uiso calc R 1 1 . .
    C C2 0.16410(14) 0.0759(2) 0.34897(8) 0.0293(3) Uani d . 1 1 . .
    H H2 0.1696 0.2449 0.3435 0.035 Uiso calc R 1 1 . .
    C C1 0.14352(13) -0.0392(2) 0.26636(8) 0.0289(3) Uani d . 1 1 . .
    C C3 0.28085(15) -0.0161(3) 0.41120(9) 0.0410(4) Uani d . 1 1 . .
    H H3A 0.2872 0.0580 0.4634 0.049 Uiso calc R 1 1 . .
    H H3B 0.2708 -0.1816 0.4182 0.049 Uiso calc R 1 1 . .
    C C4 0.40009(15) 0.0225(3) 0.38861(9) 0.0374(4) Uani d . 1 1 . .
    C C6 0.55760(19) -0.1169(4) 0.32857(12) 0.0563(5) Uani d . 1 1 . .
    H H6 0.5865 -0.2308 0.2994 0.068 Uiso calc R 1 1 . .
    C C9 0.47022(18) 0.2226(3) 0.41237(11) 0.0493(4) Uani d . 1 1 . .
    H H9 0.4405 0.3395 0.4399 0.059 Uiso calc R 1 1 . .
    C C8 0.58322(19) 0.2497(4) 0.39562(12) 0.0585(5) Uani d . 1 1 . .
    H H8 0.6297 0.3835 0.4124 0.070 Uiso calc R 1 1 . .
    C C5 0.44501(17) -0.1453(3) 0.34602(11) 0.0469(4) Uani d . 1 1 . .
    H H5 0.3988 -0.2791 0.3289 0.056 Uiso calc R 1 1 . .
    C C7 0.62729(18) 0.0799(4) 0.35423(12) 0.0580(5) Uani d . 1 1 . .
    H H7 0.7041 0.0975 0.3435 0.070 Uiso calc R 1 1 . .
loop_
    _atom_site_aniso_label
    _atom_site_aniso_U_11
    _atom_site_aniso_U_22
    _atom_site_aniso_U_33
    _atom_site_aniso_U_12
    _atom_site_aniso_U_13
    _atom_site_aniso_U_23
    Si1 0.0314(3) 0.0221(2) 0.0178(2) -0.0039(2) 0.00823(19) -0.00049(18)
    F1 0.0451(5) 0.0334(4) 0.0310(4) -0.0022(4) 0.0206(4) 0.0025(3)
    F2 0.0414(5) 0.0393(5) 0.0281(4) -0.0112(4) 0.0049(4) -0.0044(3)
    F3 0.0472(5) 0.0277(4) 0.0311(4) 0.0050(4) 0.0141(4) 0.0041(3)
    O1 0.0516(7) 0.0483(6) 0.0232(5) -0.0117(5) 0.0137(5) -0.0002(4)
    O2 0.0606(8) 0.0396(6) 0.0310(5) -0.0123(5) 0.0156(5) -0.0066(5)
    N2 0.0388(7) 0.0284(6) 0.0283(6) 0.0025(5) 0.0147(5) 0.0024(5)
    C2 0.0359(8) 0.0285(7) 0.0252(6) -0.0043(6) 0.0110(6) -0.0002(5)
    C1 0.0274(7) 0.0352(8) 0.0238(6) 0.0002(6) 0.0065(5) 0.0010(5)
    C3 0.0388(9) 0.0543(10) 0.0265(7) -0.0026(7) 0.0031(6) 0.0038(7)
    C4 0.0324(8) 0.0468(9) 0.0280(7) -0.0026(7) -0.0003(6) 0.0029(6)
    C6 0.0453(11) 0.0653(12) 0.0589(11) 0.0071(9) 0.0150(9) -0.0007(9)
    C9 0.0484(11) 0.0497(10) 0.0441(9) -0.0052(8) 0.0027(8) -0.0041(8)
    C8 0.0491(12) 0.0588(12) 0.0586(11) -0.0176(10) -0.0009(9) 0.0077(10)
    C5 0.0412(10) 0.0472(10) 0.0502(10) -0.0055(8) 0.0088(8) -0.0044(7)
    C7 0.0349(10) 0.0765(14) 0.0596(11) -0.0056(10) 0.0071(9) 0.0138(10)
_geom_special_details
;
All e.s.d.'s (except the e.s.d. in the dihedral angle between two l.s. planes)
are estimated using the full covariance matrix. The cell e.s.d.'s are taken
into account individually in the estimation of e.s.d.'s in distances, angles
and torsion angles; correlations between e.s.d.'s in cell parameters are only
used when they are defined by crystal symmetry. An approximate (isotropic)
treatment of cell e.s.d.'s is used for estimating e.s.d.'s involving l.s.
planes.
;
loop_
    _geom_bond_atom_site_label_1
    _geom_bond_atom_site_label_2
    _geom_bond_site_symmetry_2
    _geom_bond_distance
    _geom_bond_publ_flag
    Si1 F1 3_566 1.6711(9) ?
    Si1 F1 . 1.6711(9) ?
    Si1 F3 3_566 1.6895(8) ?
    Si1 F3 . 1.6895(8) ?
    Si1 F2 . 1.6952(8) ?
    Si1 F2 3_566 1.6952(9) ?
    O1 C1 . 1.3036(17) ?
    O1 H1 . 0.8200 ?
    O2 C1 . 1.2121(17) ?
    N2 C2 . 1.4760(18) ?
    N2 H2A . 0.8900 ?
    N2 H2B . 0.8900 ?
    N2 H2C . 0.8900 ?
    C2 C1 . 1.5135(19) ?
    C2 C3 . 1.537(2) ?
    C2 H2 . 0.9800 ?
    C3 C4 . 1.500(2) ?
    C3 H3A . 0.9700 ?
    C3 H3B . 0.9700 ?
    C4 C5 . 1.380(3) ?
    C4 C9 . 1.391(2) ?
    C6 C7 . 1.377(3) ?
    C6 C5 . 1.379(3) ?
    C6 H6 . 0.9300 ?
    C9 C8 . 1.377(3) ?
    C9 H9 . 0.9300 ?
    C8 C7 . 1.371(3) ?
    C8 H8 . 0.9300 ?
    C5 H5 . 0.9300 ?
    C7 H7 . 0.9300 ?
loop_
    _geom_angle_atom_site_label_1
    _geom_angle_atom_site_label_2
    _geom_angle_atom_site_label_3
    _geom_angle_site_symmetry_1
    _geom_angle_site_symmetry_3
    _geom_angle
    _geom_angle_publ_flag
    F1 Si1 F1 3_566 . 180.0 ?
    F1 Si1 F3 3_566 3_566 90.38(4) ?
    F1 Si1 F3 . 3_566 89.62(4) ?
    F1 Si1 F3 3_566 . 89.62(4) ?
    F1 Si1 F3 . . 90.38(4) ?
    F3 Si1 F3 3_566 . 180.0 ?
    F1 Si1 F2 3_566 . 90.90(5) ?
    F1 Si1 F2 . . 89.10(4) ?
    F3 Si1 F2 3_566 . 90.00(4) ?
    F3 Si1 F2 . . 90.00(4) ?
    F1 Si1 F2 3_566 3_566 89.10(4) ?
    F1 Si1 F2 . 3_566 90.90(5) ?
    F3 Si1 F2 3_566 3_566 90.00(4) ?
    F3 Si1 F2 . 3_566 90.00(4) ?
    F2 Si1 F2 . 3_566 180.0 ?
    C1 O1 H1 . . 109.5 ?
    C2 N2 H2A . . 109.5 ?
    C2 N2 H2B . . 109.5 ?
    H2A N2 H2B . . 109.5 ?
    C2 N2 H2C . . 109.5 ?
    H2A N2 H2C . . 109.5 ?
    H2B N2 H2C . . 109.5 ?
    N2 C2 C1 . . 106.69(11) ?
    N2 C2 C3 . . 107.57(11) ?
    C1 C2 C3 . . 112.16(13) ?
    N2 C2 H2 . . 110.1 ?
    C1 C2 H2 . . 110.1 ?
    C3 C2 H2 . . 110.1 ?
    O2 C1 O1 . . 125.37(13) ?
    O2 C1 C2 . . 121.67(13) ?
    O1 C1 C2 . . 112.95(12) ?
    C4 C3 C2 . . 114.97(12) ?
    C4 C3 H3A . . 108.5 ?
    C2 C3 H3A . . 108.5 ?
    C4 C3 H3B . . 108.5 ?
    C2 C3 H3B . . 108.5 ?
    H3A C3 H3B . . 107.5 ?
    C5 C4 C9 . . 118.37(17) ?
    C5 C4 C3 . . 120.33(15) ?
    C9 C4 C3 . . 121.26(16) ?
    C7 C6 C5 . . 120.05(19) ?
    C7 C6 H6 . . 120.0 ?
    C5 C6 H6 . . 120.0 ?
    C8 C9 C4 . . 120.73(18) ?
    C8 C9 H9 . . 119.6 ?
    C4 C9 H9 . . 119.6 ?
    C7 C8 C9 . . 120.13(18) ?
    C7 C8 H8 . . 119.9 ?
    C9 C8 H8 . . 119.9 ?
    C6 C5 C4 . . 120.84(17) ?
    C6 C5 H5 . . 119.6 ?
    C4 C5 H5 . . 119.6 ?
    C8 C7 C6 . . 119.84(19) ?
    C8 C7 H7 . . 120.1 ?
    C6 C7 H7 . . 120.1 ?
loop_
    _geom_torsion_atom_site_label_1
    _geom_torsion_atom_site_label_2
    _geom_torsion_atom_site_label_3
    _geom_torsion_atom_site_label_4
    _geom_torsion_site_symmetry_1
    _geom_torsion_site_symmetry_2
    _geom_torsion_site_symmetry_3
    _geom_torsion_site_symmetry_4
    _geom_torsion
    _geom_torsion_publ_flag
    N2 C2 C1 O2 . . . . -39.96(18) ?
    C3 C2 C1 O2 . . . . 77.58(18) ?
    N2 C2 C1 O1 . . . . 140.88(13) ?
    C3 C2 C1 O1 . . . . -101.58(15) ?
    N2 C2 C3 C4 . . . . 177.95(13) ?
    C1 C2 C3 C4 . . . . 60.93(18) ?
    C2 C3 C4 C5 . . . . -92.09(19) ?
    C2 C3 C4 C9 . . . . 90.30(18) ?
    C5 C4 C9 C8 . . . . -1.7(2) ?
    C3 C4 C9 C8 . . . . 175.98(15) ?
    C4 C9 C8 C7 . . . . 0.8(3) ?
    C7 C6 C5 C4 . . . . 0.5(3) ?
    C9 C4 C5 C6 . . . . 1.0(2) ?
    C3 C4 C5 C6 . . . . -176.65(15) ?
    C9 C8 C7 C6 . . . . 0.8(3) ?
    C5 C6 C7 C8 . . . . -1.4(3) ?
    C4 C3 C2 C1 . . . . 60.93(18) ?
    C4 C3 C2 N2 . . . . 177.95(13) ?
    C3 C2 C1 O1 . . . . -101.58(15) ?
    C3 C2 C1 O2 . . . . 77.58(18) ?
loop_
    _geom_hbond_atom_site_label_D
    _geom_hbond_atom_site_label_H
    _geom_hbond_atom_site_label_A
    _geom_hbond_site_symmetry_A
    _geom_hbond_distance_DH
    _geom_hbond_distance_HA
    _geom_hbond_distance_DA
    _geom_hbond_angle_DHA
    O1 H1 F2 2_545 0.82 1.84 2.6456(14) 166.9
    N2 H2A O2 2 0.89 2.04 2.8511(17) 151.3
    N2 H2B F3 . 0.89 1.88 2.7656(15) 171.3
    N2 H2C F1 1_545 0.89 2.01 2.8549(15) 158.2
_iucr_refine_instructions_details
;
TITL import in P 21/c
CELL  0.71073  11.1834   5.7531  16.9997   90.000  105.588   90.000
ZERR     4.00   0.0020   0.0010   0.0035    0.000    0.020    0.000
LATT   1
SYMM  - X, 1/2 + Y, 1/2 - Z
SFAC  C    H    N    O    F    SI
UNIT  36   48   4    8    12   2
MERG   2
OMIT    -6   2   3
OMIT    -5   1   7
EQIV $1 -x, y-1/2, -z+1/2
EQIV $2 -x, y+1/2, -z+1/2
EQIV $3 x, y-1, z
EQIV $4 -x, -y, -z+1
HTAB O1  F2_$1
HTAB N2  O2_$2
HTAB N2  F3
HTAB N2  F2
HTAB N2  F1_$3
HTAB N2  F3_$4
CONF  C4 C3 C2 C1
CONF  C4 C3 C2 N2
CONF  C3 C2 C1 O1
CONF  C3 C2 C1 O2
FMAP   2
PLAN   25
ACTA
BOND   $H
CONF
L.S.   5
WGHT    0.032900    0.283300
FVAR       0.84468
SI1   6    0.000000    0.500000    0.500000    10.50000    0.03135    0.02208 =
         0.01785   -0.00049    0.00823   -0.00386
F1    5    0.078122    0.540944    0.430022    11.00000    0.04510    0.03344 =
         0.03098    0.00252    0.02063   -0.00224
F2    5   -0.114194    0.367736    0.427813    11.00000    0.04141    0.03929 =
         0.02808   -0.00444    0.00493   -0.01117
F3    5    0.071003    0.240908    0.525405    11.00000    0.04717    0.02774 =
         0.03111    0.00407    0.01413    0.00497
O1    4    0.177939    0.090501    0.213475    11.00000    0.05156    0.04832 =
         0.02323   -0.00019    0.01368   -0.01169
AFIX 147
H1    2    0.169990    0.017601    0.170927    11.00000   -1.50000
AFIX   0
O2    4    0.100636   -0.233395    0.253481    11.00000    0.06058    0.03958 =
         0.03099   -0.00663    0.01558   -0.01230
N2    3    0.056167    0.015752    0.379350    11.00000    0.03881    0.02842 =
         0.02830    0.00237    0.01468    0.00246
AFIX 137
H2A   2   -0.012595    0.072791    0.345520    11.00000   -1.50000
H2B   2    0.066088    0.076301    0.428869    11.00000   -1.50000
H2C   2    0.049924   -0.138110    0.381978    11.00000   -1.50000
AFIX   0
C2    1    0.164104    0.075910    0.348974    11.00000    0.03586    0.02845 =
         0.02517   -0.00022    0.01095   -0.00434
AFIX  13
H2    2    0.169594    0.244872    0.343499    11.00000   -1.20000
AFIX   0
C1    1    0.143518   -0.039234    0.266356    11.00000    0.02737    0.03518 =
         0.02379    0.00101    0.00647    0.00016
C3    1    0.280852   -0.016125    0.411197    11.00000    0.03885    0.05429 =
         0.02647    0.00379    0.00310   -0.00262
AFIX  23
H3A   2    0.287179    0.058048    0.463400    11.00000   -1.20000
H3B   2    0.270770   -0.181625    0.418245    11.00000   -1.20000
AFIX   0
C4    1    0.400093    0.022473    0.388608    11.00000    0.03244    0.04682 =
         0.02800    0.00293   -0.00027   -0.00264
C6    1    0.557600   -0.116937    0.328567    11.00000    0.04534    0.06527 =
         0.05885   -0.00072    0.01502    0.00711
AFIX  43
H6    2    0.586517   -0.230813    0.299446    11.00000   -1.20000
AFIX   0
C9    1    0.470223    0.222642    0.412368    11.00000    0.04839    0.04970 =
         0.04406   -0.00407    0.00268   -0.00518
AFIX  43
H9    2    0.440464    0.339484    0.439874    11.00000   -1.20000
AFIX   0
C8    1    0.583217    0.249745    0.395620    11.00000    0.04907    0.05883 =
         0.05859    0.00771   -0.00087   -0.01755
AFIX  43
H8    2    0.629735    0.383545    0.412420    11.00000   -1.20000
AFIX   0
C5    1    0.445013   -0.145262    0.346018    11.00000    0.04116    0.04724 =
         0.05023   -0.00439    0.00882   -0.00551
AFIX  43
H5    2    0.398756   -0.279149    0.328860    11.00000   -1.20000
AFIX   0
C7    1    0.627293    0.079891    0.354228    11.00000    0.03486    0.07650 =
         0.05955    0.01378    0.00713   -0.00563
AFIX  43
H7    2    0.704068    0.097516    0.343500    11.00000   -1.20000
HKLF    4
REM  import in P 21/c
REM R1 =  0.0348 for   1917 Fo > 4sig(Fo)  and  0.0493 for all   2412 data
REM    144 parameters refined using      0 restraints
END
WGHT      0.0329      0.2833
REM Highest difference peak  0.217,  deepest hole -0.192,  1-sigma level  0.041
Q1    1   0.1627  0.0127  0.3142  11.00000  0.05    0.22
Q2    1   0.3519  0.0043  0.4013  11.00000  0.05    0.19
Q3    1   0.2212  0.0212  0.3755  11.00000  0.05    0.18
Q4    1   0.4056 -0.0293  0.3504  11.00000  0.05    0.17
Q5    1  -0.1532  0.4832  0.4401  11.00000  0.05    0.16
Q6    1   0.0521  0.2472  0.4620  11.00000  0.05    0.16
Q7    1   0.2776  0.2061  0.4619  11.00000  0.05    0.15
Q8    1   0.4436 -0.0728  0.3947  11.00000  0.05    0.14
Q9    1   0.0425  0.5492  0.3635  11.00000  0.05    0.14
Q10   1   0.5199 -0.1416  0.3639  11.00000  0.05    0.14
Q11   1   0.4476  0.0637  0.4107  11.00000  0.05    0.13
Q12   1   0.3961  0.1264  0.3782  11.00000  0.05    0.12
Q13   1   0.4760 -0.0324  0.4778  11.00000  0.05    0.12
Q14   1   0.0719 -0.2512  0.1994  11.00000  0.05    0.12
Q15   1   0.0761  0.2183  0.5805  11.00000  0.05    0.12
Q16   1   0.1152  0.0682  0.3626  11.00000  0.05    0.12
Q17   1   0.0783 -0.3017  0.2764  11.00000  0.05    0.12
Q18   1   0.0417  0.0436  0.5587  11.00000  0.05    0.12
Q19   1   0.3786 -0.0770  0.2578  11.00000  0.05    0.11
Q20   1   0.5827 -0.3166  0.2998  11.00000  0.05    0.11
Q21   1   0.5231  0.1709  0.4242  11.00000  0.05    0.11
Q22   1  -0.0019  0.5359  0.4192  11.00000  0.05    0.11
Q23   1   0.1142  0.4009  0.3573  11.00000  0.05    0.11
Q24   1   0.6280  0.1104  0.3979  11.00000  0.05    0.11
Q25   1   0.5762  0.2590  0.3538  11.00000  0.05    0.11
;
