# Supplementary material for: (±)-Bis(1-carb­oxy-2-phenyl­ethanaminium) hexa­fluoro­silicate(VI)
Source: Acta Crystallogr Sect E Struct Rep Online. 2012 May 19;68(Pt 6):o1791–2. doi: 10.1107/S1600536812021587 (PMC3379370; doi:10.1107/S1600536812021587)
Supplement: Supplementary file 2 [file e-68-o1791-Isup2.hkl]

#
# h,k,l, Fc-squared, Fo-squared, sigma(Fo-squared) and status flag
#
data_I
_shelx_title ' import in P 21/c'
_shelx_refln_list_code          4
_shelx_F_calc_maximum      121.85
_exptl_crystal_F_000       492.00
_reflns_d_resolution_high  0.7686
 
loop_
 _symmetry_equiv_pos_as_xyz
 'x, y, z'
 '-x, y+1/2, -z+1/2'
 '-x, -y, -z'
 'x, -y-1/2, z-1/2'
 
_cell_length_a    11.1834
_cell_length_b     5.7531
_cell_length_c    16.9997
_cell_angle_alpha  90.000
_cell_angle_beta  105.588
_cell_angle_gamma  90.000
 
_shelx_F_squared_multiplier     1.000
 
loop_
 _refln_index_h
 _refln_index_k
 _refln_index_l
 _refln_F_squared_calc
 _refln_F_squared_meas
 _refln_F_squared_sigma
 _refln_observed_status
   3   0   0     1322.44     1383.02     50.22 o
   4   0   0     4450.31     4639.15    170.45 o
   5   0   0      228.92      227.27      8.99 o
   6   0   0     1312.32     1413.68     51.74 o
   7   0   0      192.05      233.68      9.71 o
   8   0   0      129.88      132.29      8.93 o
   9   0   0       33.51       31.66      3.88 o
  10   0   0       21.32       24.29      5.12 o
  11   0   0      259.25      260.55     16.30 o
  12   0   0       35.90       35.05      5.55 o
  13   0   0       84.52       74.70      7.81 o
   2   1   0       49.44       34.04      6.21 o
   3   1   0      765.65      821.04     14.70 o
   4   1   0      200.07      220.04      5.24 o
   5   1   0      242.55      263.77      6.57 o
   6   1   0      348.82      342.04     10.11 o
   7   1   0     1305.11     1347.36     40.84 o
   8   1   0       13.05       13.43      2.23 o
   9   1   0        0.31        1.12      2.68 o
  10   1   0      207.71      204.44      9.34 o
  11   1   0       60.19       59.51      4.46 o
  12   1   0       50.26       52.93      4.33 o
  13   1   0        1.45        3.06      2.98 o
   0   2   0     1920.53     1796.57     68.12 o
   1   2   0     1832.70     1751.68     36.96 o
   2   2   0      345.46      381.99      7.00 o
   3   2   0      847.73      871.65     17.79 o
   4   2   0      116.58      100.44      2.32 o
   5   2   0      884.41      950.03     17.49 o
   6   2   0      706.37      733.44     17.08 o
   7   2   0      296.40      299.40      8.49 o
   8   2   0       92.34       90.15      3.51 o
   9   2   0      125.05      131.44      5.57 o
  10   2   0        6.07        4.68      2.36 o
  11   2   0       11.62       12.02      2.77 o
  12   2   0        9.80       14.37      3.60 o
  13   2   0       35.49       39.45      8.84 o
   1   3   0        1.41        1.95      1.29 o
   2   3   0       62.69       63.69      2.09 o
   3   3   0      369.63      365.31      6.08 o
   4   3   0     1267.67     1261.46     25.31 o
   5   3   0      133.96      140.40      3.98 o
   6   3   0       11.98       10.60      1.51 o
   7   3   0       51.14       46.17      2.17 o
   8   3   0      185.88      192.25      7.20 o
   9   3   0       55.24       59.64      3.52 o
  10   3   0       29.33       35.71      3.14 o
  11   3   0        3.14        5.93      3.60 o
  12   3   0       29.02       28.94      4.48 o
   0   4   0     1595.89     1771.85     73.39 o
   1   4   0      912.08      936.41     22.65 o
   2   4   0      799.97      776.09     19.31 o
   3   4   0      721.10      676.75     15.41 o
   4   4   0      118.53      109.71      2.66 o
   5   4   0        1.54        1.51      1.04 o
   6   4   0      103.77       99.13      3.34 o
   7   4   0       16.30       14.66      2.73 o
   8   4   0        0.27       -0.75      1.75 o
   9   4   0       38.13       35.38      2.88 o
  10   4   0       64.68       61.87      5.40 o
  11   4   0        0.19        1.13      3.92 o
   1   5   0        7.24        7.47      2.03 o
   2   5   0       14.94       18.80      2.20 o
   3   5   0       15.34       21.41      2.54 o
   4   5   0        3.62        1.85      1.86 o
   5   5   0       30.32       28.07      2.22 o
   6   5   0       14.28       12.56      2.16 o
   7   5   0       42.53       36.72      3.51 o
   8   5   0        1.71        2.30      2.61 o
   9   5   0        0.30       -1.30      2.11 o
  10   5   0        4.65       -3.95      3.95 o
   0   6   0        7.93       10.05      3.07 o
   1   6   0        4.95        3.53      2.13 o
   2   6   0       59.72       61.37      3.24 o
   3   6   0      206.48      210.26     10.19 o
   4   6   0      177.86      183.76      6.40 o
   5   6   0       21.09       21.32      2.46 o
   6   6   0        9.38        8.12      5.48 o
   7   6   0       41.71       47.12      4.53 o
   8   6   0       42.14       49.41      5.24 o
   1   7   0       12.09       16.67      3.25 o
   2   7   0       37.62       34.59      2.63 o
   3   7   0        1.58        1.48      1.97 o
   4   7   0        2.98       -2.00      2.61 o
 -14   1   1        0.01       -1.40      5.79 o
 -13   1   1       21.22       26.77      4.03 o
 -12   1   1       33.16       38.51      4.31 o
 -11   1   1       38.02       30.19      3.89 o
 -10   1   1      155.98      154.98      7.69 o
  -9   1   1      638.90      659.87     25.39 o
  -8   1   1     1090.40     1108.66     37.16 o
  -7   1   1      122.51      119.90      4.02 o
  -6   1   1        1.60        5.60      1.05 o
  -5   1   1      561.63      642.29     15.05 o
  -4   1   1      656.78      755.09     17.09 o
  -3   1   1        4.02        5.48      1.41 o
  -2   1   1     7409.50     6541.08    151.46 o
   2   1   1      963.65      856.95     13.66 o
   3   1   1      125.11      122.66      2.85 o
   4   1   1      429.48      429.30      8.61 o
   5   1   1       63.71       62.73      1.95 o
   6   1   1      292.93      309.93      7.39 o
   7   1   1      114.41      131.94      4.84 o
   8   1   1       20.76       22.70      2.68 o
   9   1   1      462.84      463.61     18.24 o
  10   1   1      202.63      202.72      9.14 o
  11   1   1       93.35       96.41      5.85 o
  12   1   1      145.11      143.67      6.29 o
  13   1   1        4.45        4.30      7.37 o
 -13   2   1       14.85       13.68      4.30 o
 -12   2   1       10.31       10.80      2.74 o
 -11   2   1        2.77        6.28      3.97 o
 -10   2   1       20.83       25.36      2.93 o
  -9   2   1      457.81      450.18     14.80 o
  -8   2   1       68.81       71.89      3.09 o
  -7   2   1      443.35      438.09     13.41 o
  -6   2   1       59.97       62.18      2.00 o
  -5   2   1      441.42      470.23      9.22 o
  -4   2   1       93.60       93.31      3.27 o
  -3   2   1     1218.72     1267.95     22.87 o
  -2   2   1      193.74      186.70      3.43 o
  -1   2   1     1224.85     1316.37     27.85 o
   0   2   1       14.39       13.42      0.91 o
   1   2   1        5.12        7.92      1.38 o
   2   2   1     3843.20     3935.20     65.82 o
   3   2   1      830.09      816.87     14.13 o
   4   2   1      215.81      245.21      4.82 o
   5   2   1      302.83      307.24      6.29 o
   6   2   1      749.47      750.33     17.70 o
   7   2   1       20.98       13.86      1.58 o
   8   2   1       21.23       22.44      2.22 o
   9   2   1      207.45      209.56      7.64 o
  10   2   1        4.88        2.47      3.27 o
  11   2   1        3.68        5.86      2.24 o
  12   2   1       28.44       34.25      4.20 o
  13   2   1        0.31       -4.14      4.14 o
 -13   3   1       31.77       37.24      7.50 o
 -12   3   1        4.17        9.59      4.07 o
 -11   3   1       66.50       68.37      5.09 o
 -10   3   1        7.51        9.29      2.41 o
  -9   3   1      165.38      154.86      6.27 o
  -8   3   1      218.38      220.00      8.00 o
  -7   3   1       16.96       19.73      1.68 o
  -6   3   1      338.75      325.59      8.15 o
  -5   3   1      120.84      106.60      2.98 o
  -4   3   1      388.30      394.75      8.64 o
  -3   3   1       13.21       19.55      3.97 o
  -2   3   1      355.04      415.62     30.77 o
  -1   3   1      191.19      206.63      4.30 o
   0   3   1       20.39       15.55      1.92 o
   1   3   1       14.09       12.64      1.31 o
   2   3   1     1145.06     1122.93     20.14 o
   3   3   1      242.72      229.43      4.09 o
   4   3   1      609.55      637.84     12.40 o
   5   3   1      194.92      211.54      5.55 o
   6   3   1       30.78       29.93      1.58 o
   7   3   1        0.12        0.13      1.33 o
   8   3   1      139.30      137.06      7.57 o
   9   3   1       68.23       66.53      7.16 o
  10   3   1        4.52        7.48      2.30 o
  11   3   1       80.26       83.38      9.79 o
  12   3   1      133.11      146.19      8.54 o
 -12   4   1        0.01        3.31      5.65 o
 -11   4   1        2.61        1.43      3.32 o
 -10   4   1        0.03       -1.63      3.42 o
  -9   4   1       71.79       59.30      3.06 o
  -8   4   1       35.49       31.37      2.21 o
  -7   4   1       81.98       78.11      3.34 o
  -6   4   1        1.12        1.15      3.36 o
  -5   4   1       39.49       35.45      2.29 o
  -4   4   1       15.69       16.80      0.97 o
  -3   4   1       35.64       37.22      1.71 o
  -2   4   1       85.21       90.16      2.78 o
  -1   4   1      201.80      210.59      6.59 o
   0   4   1      556.84      554.73     14.55 o
   1   4   1       40.55       47.70      2.61 o
   2   4   1       18.57       32.68      8.05 o
   3   4   1       96.13      109.28      6.25 o
   4   4   1       70.93       70.45      2.17 o
   5   4   1        1.93        1.99      0.91 o
   6   4   1       28.56       27.12      1.54 o
   7   4   1       38.93       41.02      2.36 o
   8   4   1       70.69       68.07      3.16 o
   9   4   1        0.98        2.21      2.49 o
  11   4   1      100.39      100.11      6.71 o
 -10   5   1       14.78       12.73      4.18 o
  -9   5   1       89.09       92.65      5.90 o
  -8   5   1       13.32       16.90      2.84 o
  -7   5   1       16.68       15.08      4.85 o
  -6   5   1       90.92       98.42      5.28 o
  -5   5   1      449.06      439.73     15.66 o
  -4   5   1      208.56      202.13      6.30 o
  -3   5   1      229.69      237.09      7.14 o
  -2   5   1        0.21        0.45      1.45 o
  -1   5   1       36.61       41.19      2.23 o
   0   5   1        0.64        0.08      1.25 o
   1   5   1       45.78       35.87      2.89 o
   2   5   1      206.30      218.21      6.72 o
   3   5   1        2.23        7.58      2.43 o
   4   5   1        1.03        2.07      1.58 o
   5   5   1        8.01       10.05      2.15 o
   6   5   1      104.71       98.86      4.87 o
   7   5   1       93.46       95.49      4.86 o
   8   5   1       41.51       44.03      3.44 o
   9   5   1       55.99       57.77      6.38 o
  10   5   1       11.47        3.48      3.68 o
  -8   6   1       19.56       22.03      4.29 o
  -7   6   1        0.29       -1.54      4.09 o
  -6   6   1        0.74       -2.04      2.51 o
  -5   6   1       70.63       66.78      3.89 o
  -4   6   1       14.30       17.61      3.13 o
  -3   6   1       64.89       72.21      3.53 o
  -2   6   1       47.67       52.64      3.43 o
  -1   6   1        4.45        5.31      2.01 o
   0   6   1       24.98       26.48      2.47 o
   1   6   1       24.42       24.29      2.53 o
   2   6   1       22.15       18.79      2.35 o
   3   6   1       33.18       38.66      3.27 o
   4   6   1        1.70        0.63      2.05 o
   5   6   1       31.24       41.16      4.56 o
   6   6   1       69.99       74.89      4.30 o
   7   6   1       30.27       30.98      4.24 o
   8   6   1        1.31       -0.59      3.59 o
  -5   7   1       39.23       30.40      7.47 o
  -4   7   1       32.25       44.95      6.15 o
  -3   7   1       19.55       19.45      4.59 o
  -2   7   1        2.88        4.26      1.78 o
  -1   7   1       41.69       50.16      4.02 o
   0   7   1       56.61       54.65      3.21 o
   1   7   1       76.27       81.42      3.43 o
   2   7   1       79.19       69.21      3.29 o
   3   7   1        0.05        1.53      2.63 o
   4   7   1        2.11        3.09      2.44 o
 -14   0   2       41.78       37.88      6.85 o
 -13   0   2       16.46       20.84      5.05 o
 -12   0   2      272.82      253.79     15.99 o
 -11   0   2      150.93      157.03     10.79 o
 -10   0   2      832.32      803.73     43.36 o
  -9   0   2       54.87       56.08      5.24 o
  -8   0   2        7.41       13.83      3.46 o
  -7   0   2     1049.84     1085.09     40.72 o
  -6   0   2      655.91      702.39     26.27 o
  -5   0   2     4385.78     4433.71    161.71 o
  -4   0   2      267.54      307.77     12.42 o
  -3   0   2     4937.12     4524.92    166.94 o
   2   0   2     6014.54     6095.70    220.18 o
   3   0   2     5435.31     5254.72    235.07 o
   4   0   2     2799.57     2947.88    107.48 o
   5   0   2      266.60      269.96     10.52 o
   6   0   2      509.38      520.80     23.60 o
   7   0   2       59.41       50.78      3.22 o
   8   0   2      210.60      210.73      9.29 o
   9   0   2       14.53       13.47      3.50 o
  10   0   2        0.01       -3.80      3.80 o
  11   0   2        0.00       11.46      4.30 o
  12   0   2       10.54       10.05      3.66 o
  13   0   2       21.30       18.04      5.16 o
 -14   1   2        4.48        5.59      5.65 o
 -13   1   2        9.10       14.70      5.09 o
 -12   1   2       22.55       31.74      4.20 o
 -11   1   2       28.94       29.70      3.29 o
 -10   1   2        0.31       -0.18      3.04 o
  -9   1   2        8.38        9.26      2.68 o
  -8   1   2       17.94       18.02      3.81 o
  -7   1   2        0.81        1.69      1.56 o
  -6   1   2       60.82       67.16      2.82 o
  -5   1   2      557.07      591.86     18.86 o
  -4   1   2      280.64      293.58      7.05 o
  -3   1   2      803.93      838.38     17.54 o
  -2   1   2      450.34      465.12     10.84 o
   1   1   2      332.81      350.72      7.00 o
   2   1   2      299.80      315.63      5.63 o
   3   1   2     1671.08     1782.45     31.82 o
   4   1   2     2386.60     2558.66     71.35 o
   5   1   2      324.22      356.91      7.94 o
   6   1   2       21.50       21.13      1.30 o
   7   1   2       45.68       45.60      2.37 o
   8   1   2      538.75      547.25     17.35 o
   9   1   2        0.03        5.93      2.53 o
  10   1   2      108.32      113.12      5.06 o
  11   1   2        5.46        7.79      2.43 o
  12   1   2        9.65        7.00      4.48 o
  13   1   2        0.13        4.18      3.69 o
 -13   2   2        1.74        2.68      2.90 o
 -12   2   2      102.98      114.32      5.59 o
 -11   2   2      294.38      281.12     10.11 o
 -10   2   2      406.85      404.90     13.50 o
  -9   2   2      978.43     1042.47     33.70 o
  -8   2   2        3.63        9.06      3.25 o
  -7   2   2      453.51      412.26     11.50 o
  -6   2   2      134.48      154.51      4.15 o
  -5   2   2      467.79      487.03      9.71 o
  -4   2   2      322.24      338.26      6.88 o
  -3   2   2       41.02       51.80      2.34 o
  -2   2   2       45.46       57.02      1.48 o
  -1   2   2      266.75      269.19      6.83 o
   0   2   2       41.30       41.76      1.00 o
   1   2   2     2650.06     2683.45     49.83 o
   2   2   2     1279.48     1251.88     21.14 o
   3   2   2     4242.02     4322.80     74.30 o
   4   2   2     1710.33     1631.55     26.29 o
   5   2   2      414.92      419.34      9.18 o
   6   2   2       76.84       71.23      2.68 o
   7   2   2        1.31        1.60      2.70 o
   8   2   2      738.15      720.01     22.99 o
   9   2   2        0.49        2.31      1.95 o
  10   2   2      119.16      111.75      5.03 o
  11   2   2        7.77        4.24      7.82 o
  12   2   2        0.28       -2.34      5.26 o
  13   2   2        2.90        0.55      3.98 o
 -13   3   2        0.80       -0.80      4.79 o
 -12   3   2       17.73       20.73      3.06 o
 -11   3   2        0.31        4.00      4.57 o
 -10   3   2       95.67       96.61      4.63 o
  -9   3   2       28.84       35.66      5.44 o
  -8   3   2      581.27      601.62     19.00 o
  -7   3   2       21.23       27.54      1.93 o
  -6   3   2       56.71       62.47      2.92 o
  -5   3   2       97.62       94.07      3.94 o
  -4   3   2      970.80     1029.61     20.57 o
  -3   3   2      461.68      459.74      8.85 o
  -2   3   2     3016.77     3343.72     63.54 o
  -1   3   2      118.68      121.62      3.92 o
   0   3   2        0.01        3.17      0.66 o
   1   3   2     2417.13     2507.23     44.30 o
   2   3   2     1093.16     1040.78     19.19 o
   3   3   2     1582.73     1587.98     26.83 o
   4   3   2        6.92       11.05      2.16 o
   5   3   2       68.18       69.91      2.27 o
   6   3   2       10.69       10.09      1.15 o
   7   3   2       22.03       21.35      1.46 o
   8   3   2        0.07       -0.40      1.62 o
   9   3   2      217.85      199.26     10.16 o
  10   3   2       61.03       73.54      8.56 o
  11   3   2        9.69        8.07      3.18 o
  12   3   2        0.06        2.60      3.24 o
 -12   4   2       67.69       70.67      5.82 o
 -11   4   2       11.88       14.82      3.40 o
 -10   4   2       36.03       33.47      2.99 o
  -9   4   2       15.78       13.26      2.24 o
  -8   4   2       46.57       39.68      4.42 o
  -7   4   2       33.50       35.99      4.33 o
  -6   4   2       52.87       53.53      2.73 o
  -5   4   2      175.06      177.10      5.49 o
  -4   4   2      147.68      150.46      4.76 o
  -3   4   2       22.38       23.96      1.25 o
  -2   4   2       85.84       98.83      2.78 o
  -1   4   2       79.27       91.04      2.39 o
   0   4   2      604.55      591.48     14.28 o
   1   4   2      626.49      626.49     15.55 o
   2   4   2      857.36      893.87     18.62 o
   3   4   2      785.76      791.96     16.47 o
   4   4   2      862.50      865.87     17.77 o
   5   4   2      272.33      256.90      5.44 o
   6   4   2        2.65        4.53      1.62 o
   7   4   2        1.92        2.11      1.28 o
   8   4   2       45.05       39.74      2.56 o
   9   4   2        0.02        2.51      4.44 o
  10   4   2        2.93       13.16      6.67 o
  11   4   2      150.78      162.31      9.11 o
 -10   5   2        6.83        6.20      3.41 o
  -9   5   2        2.01        3.03      2.18 o
  -8   5   2       23.60       26.91      2.40 o
  -7   5   2        1.40        4.91      3.97 o
  -6   5   2        0.77       12.89      6.13 o
  -5   5   2      150.09      143.45      6.05 o
  -4   5   2      117.16      115.03      4.22 o
  -3   5   2      125.72      129.75      4.52 o
  -2   5   2      276.32      272.85     12.51 o
  -1   5   2      117.16      114.74      3.99 o
   0   5   2        5.84        5.90      1.35 o
   1   5   2      662.65      652.32     20.22 o
   2   5   2       79.09       74.81      3.32 o
   3   5   2      206.97      215.84      5.52 o
   4   5   2       14.28       13.23      1.97 o
   5   5   2      202.89      193.46      6.12 o
   6   5   2       67.21       69.26      5.48 o
   7   5   2       92.25       95.08      4.83 o
   8   5   2        1.48        0.95      2.69 o
   9   5   2       25.31       17.99      5.24 o
  10   5   2       29.14       27.71      7.25 o
  -8   6   2       21.08       27.74      4.24 o
  -7   6   2       89.51       94.59      6.01 o
  -6   6   2       29.09       28.21      4.83 o
  -5   6   2        0.36        2.17      2.49 o
  -4   6   2        1.19        0.79      2.08 o
  -3   6   2       14.23       13.23      2.82 o
  -2   6   2       43.63       46.96      3.26 o
  -1   6   2       13.39       12.85      1.88 o
   0   6   2      101.73       98.78      3.99 o
   1   6   2      151.57      155.23      5.28 o
   2   6   2        9.63        9.01      2.09 o
   3   6   2       80.81       79.09      6.18 o
   4   6   2       39.39       39.19      2.74 o
   5   6   2      196.03      178.55     12.21 o
   6   6   2      141.23      154.74      8.59 o
   7   6   2       39.79       35.63      4.35 o
  -5   7   2        8.52       10.52      3.97 o
  -4   7   2       43.15       45.80      3.99 o
  -3   7   2        4.37        3.77      2.32 o
  -2   7   2        1.53       -1.13      2.80 o
  -1   7   2        0.06       -2.81      2.81 o
   0   7   2        2.52        2.71      2.88 o
   1   7   2        0.04        3.33      2.30 o
   2   7   2       12.09        9.04      2.69 o
   3   7   2       30.99       29.55      3.37 o
   4   7   2       69.45       71.85      8.92 o
 -14   1   3        0.00        0.85      5.30 o
 -13   1   3       62.41       65.30      6.67 o
 -12   1   3       31.45       34.35      3.98 o
 -11   1   3      266.89      248.54     11.15 o
 -10   1   3       42.49       50.10      4.23 o
  -9   1   3      102.50       98.82      5.64 o
  -8   1   3      357.81      331.16     13.50 o
  -7   1   3       66.56       78.98      3.15 o
  -6   1   3      112.03      133.47      6.13 o
  -5   1   3     1255.85     1318.21     33.22 o
  -4   1   3       70.13       46.80      1.62 o
  -3   1   3      567.51      485.35     11.15 o
  -2   1   3      383.92      318.49      6.55 o
  -1   1   3      365.89      306.89      5.43 o
   0   1   3    10514.02     9680.94    232.87 o
   1   1   3        9.10        6.94      0.58 o
   2   1   3     7045.32     6745.50    123.79 o
   3   1   3      554.30      538.25      9.99 o
   4   1   3       88.77       97.15      2.76 o
   5   1   3        2.98        4.86      1.07 o
   6   1   3      123.31      118.56      3.47 o
   7   1   3      499.44      508.86     17.46 o
   8   1   3        0.01        1.37      1.61 o
   9   1   3       14.29       12.07      1.64 o
  10   1   3       10.62       10.59      2.24 o
  11   1   3        1.02        1.80      2.37 o
  12   1   3        1.01        4.53      3.65 o
  13   1   3       43.33       50.67      5.05 o
 -13   2   3       20.48       21.45      4.03 o
 -12   2   3       18.96       24.20      3.58 o
 -11   2   3        1.29        2.76      3.58 o
 -10   2   3       47.03       51.08      4.86 o
  -9   2   3       75.00       87.86      9.04 o
  -8   2   3       51.02       56.06      4.06 o
  -7   2   3      190.61      297.83     49.20 o
  -5   2   3        4.54       12.40      2.75 o
  -4   2   3      138.28      142.57      3.19 o
  -3   2   3      593.50      602.00     12.72 o
  -2   2   3      402.57      398.09      9.09 o
  -1   2   3       74.40       63.85      1.77 o
   0   2   3       54.54       54.85      1.20 o
   1   2   3      520.62      497.58      8.42 o
   2   2   3      123.64      117.54      2.53 o
   3   2   3       82.94       88.95      2.34 o
   4   2   3        0.45       -0.42      0.79 o
   5   2   3       24.81       28.57      1.39 o
   6   2   3       44.63       42.06      3.05 o
   7   2   3       34.99       30.87      1.78 o
   8   2   3        1.22        0.53      1.15 o
   9   2   3       61.07       61.47      4.51 o
  10   2   3        0.51        2.35      2.11 o
  11   2   3       18.15       18.25      3.87 o
  12   2   3        1.21        2.06      3.20 o
 -13   3   3       23.46       24.68      5.40 o
 -12   3   3       29.76       25.58      3.05 o
 -11   3   3        1.94        1.32      2.68 o
 -10   3   3        9.37       10.39      2.54 o
  -9   3   3       57.07       63.93      3.88 o
  -8   3   3      500.49      509.64     16.34 o
  -7   3   3       31.49       39.97      9.99 o
  -6   3   3      624.11      628.73     15.16 o
  -5   3   3      403.44      396.65     10.49 o
  -4   3   3      128.22      119.66      3.15 o
  -3   3   3       80.74       91.62      2.23 o
  -2   3   3       92.97      115.65      3.08 o
  -1   3   3      975.37     1012.51     19.38 o
   0   3   3      424.82      461.82      8.38 o
   1   3   3     1341.83     1333.12     25.43 o
   2   3   3     1250.47     1202.26     21.79 o
   3   3   3     1271.29     1223.43     22.28 o
   4   3   3       29.97       24.49      1.22 o
   5   3   3       24.52       24.90      1.15 o
   6   3   3       10.18       14.28      2.14 o
   7   3   3        0.10        2.14      1.30 o
   8   3   3       15.16       10.93      1.70 o
   9   3   3        1.21       -0.57      2.91 o
  10   3   3      102.88      111.11      6.47 o
  11   3   3        0.76        4.53      3.80 o
  12   3   3       48.60       56.84      5.51 o
 -12   4   3        5.37       10.25      3.89 o
 -11   4   3        0.12        3.28      3.52 o
 -10   4   3       24.06       22.82      3.41 o
  -9   4   3        3.83        5.90      2.46 o
  -8   4   3       21.88       34.07      5.76 o
  -7   4   3       35.78       43.85      2.55 o
  -6   4   3       54.69       48.33      3.23 o
  -5   4   3       89.43       87.44      2.97 o
  -4   4   3       87.93       89.84      3.30 o
  -3   4   3        0.68       -0.04      0.87 o
  -2   4   3       39.29       42.01      1.58 o
  -1   4   3      189.47      194.68      4.44 o
   0   4   3      216.41      201.07      5.05 o
   1   4   3      131.29      121.43      3.51 o
   2   4   3      116.54      116.40      2.89 o
   3   4   3       67.14       60.49      2.31 o
   4   4   3      131.02      123.86      3.52 o
   5   4   3        2.35        1.82      1.10 o
   6   4   3       72.93       74.99      3.14 o
   7   4   3        4.15        3.53      1.83 o
   8   4   3        4.19        7.99      2.98 o
   9   4   3        5.70        5.04      4.25 o
  10   4   3        5.16        0.34      2.63 o
  11   4   3       19.04       16.14      3.02 o
 -10   5   3        7.42        8.93      6.11 o
  -9   5   3       10.39       14.41      2.04 o
  -8   5   3      100.88       94.61      3.94 o
  -7   5   3      112.74      119.62      5.25 o
  -6   5   3      134.88      135.24      6.53 o
  -5   5   3      187.45      180.91      5.73 o
  -4   5   3       41.36       38.79      2.46 o
  -3   5   3       26.81       25.97      2.09 o
  -2   5   3        2.49        2.97      1.99 o
  -1   5   3      215.32      217.66      5.97 o
   0   5   3       60.77       61.15      2.52 o
   1   5   3      109.67      118.24      5.97 o
   2   5   3      328.30      340.87      9.68 o
   3   5   3      223.76      221.47      5.67 o
   4   5   3      192.05      188.63      5.34 o
   5   5   3        6.49       12.10      2.24 o
   6   5   3        7.01        7.48      2.95 o
   7   5   3        2.03        0.16      3.27 o
   8   5   3        1.28        5.85      2.49 o
   9   5   3        8.88        7.08      4.89 o
  -8   6   3        0.45        5.72     11.79 o
  -7   6   3        8.20       16.98      5.23 o
  -6   6   3       21.26       19.54      5.07 o
  -5   6   3       36.48       35.30      2.88 o
  -4   6   3       59.42       54.16      2.90 o
  -3   6   3       41.70       43.95      2.67 o
  -2   6   3       58.80       59.62      3.52 o
  -1   6   3       84.09       95.88      4.34 o
   0   6   3      357.69      374.10     10.78 o
   1   6   3      103.55      106.56      3.81 o
   2   6   3       37.96       33.31      3.09 o
   3   6   3       35.63       28.54      2.85 o
   4   6   3      141.61      130.41      5.72 o
   5   6   3       41.71       48.81      3.75 o
   6   6   3        9.56        3.85      2.57 o
   7   6   3        0.13        8.85      4.23 o
  -5   7   3       25.94       19.93      5.65 o
  -4   7   3      132.87      148.57      6.67 o
  -3   7   3      148.12      162.62      6.16 o
  -2   7   3      211.67      224.96      8.87 o
  -1   7   3      122.66      125.57      6.00 o
   0   7   3       72.25       80.29      4.71 o
   1   7   3        0.11        0.22      2.80 o
   2   7   3       18.05       22.40      3.14 o
   3   7   3        1.26        0.91      2.78 o
   4   7   3        3.06       10.22      6.94 o
 -13   0   4       32.05       48.83      6.92 o
 -12   0   4      106.05      110.51      9.59 o
 -11   0   4       63.93       72.03      7.33 o
 -10   0   4      966.19      955.57     51.23 o
  -9   0   4      689.47      683.07     37.04 o
  -8   0   4      213.35      201.42     12.52 o
  -7   0   4      273.63      270.60     15.75 o
  -6   0   4      139.19      173.81      8.77 o
  -5   0   4     2102.67     2336.71     85.40 o
  -4   0   4       48.54       45.60      2.48 o
  -3   0   4       38.45       49.38      2.64 o
  -2   0   4      761.85      766.75     21.44 o
   1   0   4    14848.41    14014.49    602.84 o
   2   0   4     1672.53     1678.28     36.92 o
   3   0   4      431.93      474.91     12.57 o
   4   0   4       47.50       48.97      2.62 o
   5   0   4      111.43      122.28      5.37 o
   6   0   4     1029.37     1095.42     42.64 o
   7   0   4      201.53      199.64      8.46 o
   8   0   4      142.92      143.34      6.66 o
   9   0   4      121.36      118.22      8.42 o
  10   0   4       37.70       35.19      4.86 o
  11   0   4       42.47       41.07      5.56 o
  12   0   4       63.57       72.19      5.56 o
  13   0   4       19.56       14.60      5.05 o
 -14   1   4       16.88       23.79      3.94 o
 -13   1   4       58.83       58.94      5.27 o
 -12   1   4       19.19       18.11      4.13 o
 -11   1   4       16.30       10.60      4.34 o
 -10   1   4        2.11        3.69      3.08 o
  -9   1   4       55.15       49.46      4.17 o
  -8   1   4       98.80       95.59      7.88 o
  -7   1   4      503.69      473.13     18.92 o
  -6   1   4      370.21      360.06      8.77 o
  -5   1   4      402.94      416.75     14.59 o
  -4   1   4       30.32       38.63      1.72 o
  -3   1   4      597.62      598.05     16.04 o
  -2   1   4        6.71        9.74      0.93 o
  -1   1   4      912.71      909.72     15.21 o
   0   1   4     2005.27     1987.20     27.18 o
   1   1   4     2541.95     2513.83     37.51 o
   2   1   4     1241.72     1210.01     18.95 o
   3   1   4     2025.93     2016.29     35.45 o
   4   1   4      134.17      121.41      2.81 o
   5   1   4       97.51      105.84      4.45 o
   6   1   4      145.99      148.30      5.01 o
   7   1   4      205.93      205.05      6.61 o
   8   1   4        2.24        4.01      1.33 o
   9   1   4      306.17      332.13     11.17 o
  10   1   4        2.88        0.81      2.20 o
  11   1   4       18.31       18.35      2.93 o
  12   1   4       15.59       22.99      3.89 o
 -13   2   4       17.72       15.45      4.23 o
 -12   2   4        5.96       10.58      4.33 o
 -11   2   4       48.92       56.14     11.22 o
 -10   2   4      186.37      199.44     23.27 o
  -9   2   4     1530.33     1590.23     59.01 o
  -8   2   4      424.04      485.56     28.94 o
  -7   2   4     1910.15     2090.16     64.02 o
  -6   2   4      911.60      955.64     23.83 o
  -5   2   4      199.08      189.37      5.79 o
  -4   2   4        0.03        1.32      1.69 o
  -3   2   4     2015.99     2071.13     36.90 o
  -2   2   4      448.53      445.32      8.40 o
  -1   2   4     4395.67     4354.41     75.28 o
   0   2   4     1111.03     1198.26     22.66 o
   1   2   4       26.41       16.04      0.62 o
   2   2   4      226.24      202.03      3.65 o
   3   2   4      334.27      319.38      5.81 o
   4   2   4     2627.53     2738.70     54.63 o
   5   2   4     1884.99     1782.54     87.45 o
   6   2   4     1711.56     1654.60     93.13 o
   7   2   4      306.17      293.52     17.58 o
   8   2   4      170.66      163.23     11.71 o
   9   2   4       11.87       13.84      3.51 o
  10   2   4       11.19       13.53      3.15 o
  11   2   4        0.04        2.77      3.95 o
  12   2   4       31.04       27.67      4.25 o
 -13   3   4        3.16        1.40      2.62 o
 -12   3   4       37.02       43.39      3.53 o
 -11   3   4       85.38       89.49      5.45 o
 -10   3   4        6.55        9.92      2.71 o
  -9   3   4       69.07       68.34      4.16 o
  -8   3   4      197.45      210.86      7.78 o
  -7   3   4        3.06       35.41      9.67 o
  -6   3   4       23.83       25.99      1.99 o
  -5   3   4       41.63       44.92      1.87 o
  -4   3   4       41.50       42.22      1.72 o
  -3   3   4      444.34      445.09      8.79 o
  -2   3   4       25.60       20.30      0.76 o
  -1   3   4      270.76      250.51      5.92 o
   0   3   4      101.15      110.76      2.25 o
   1   3   4       92.44       92.50      2.40 o
   2   3   4       11.48        9.82      1.03 o
   3   3   4       10.90        9.49      1.01 o
   4   3   4       46.61       45.66      2.41 o
   5   3   4       35.88       34.89      2.22 o
   6   3   4       27.21       21.93      1.92 o
   7   3   4       35.38       22.04      2.04 o
   8   3   4       58.41       58.76      4.58 o
   9   3   4        0.04        0.14      2.81 o
  10   3   4        0.12        4.68      3.59 o
  11   3   4       87.40       92.31      6.57 o
 -12   4   4        4.20       -0.52      5.40 o
 -11   4   4       12.08        9.08      3.05 o
 -10   4   4       11.09       13.28      4.48 o
  -9   4   4      171.40      159.19      7.03 o
  -8   4   4      219.35      218.46      7.93 o
  -7   4   4      188.54      178.32      5.66 o
  -6   4   4      285.76      294.63      8.00 o
  -5   4   4       10.48       12.31      1.96 o
  -4   4   4       39.88       40.51      1.80 o
  -3   4   4        0.30       -0.15      2.16 o
  -2   4   4      129.90      148.18      3.83 o
  -1   4   4      434.42      440.65      9.55 o
   0   4   4      365.96      366.46      8.62 o
   1   4   4      968.44      980.56     18.03 o
   2   4   4      368.22      369.75      7.12 o
   3   4   4       54.75       53.35      1.61 o
   4   4   4       26.82       28.70      1.61 o
   5   4   4        5.33        4.76      1.25 o
   6   4   4        6.68        4.67      1.68 o
   7   4   4        0.06        3.01      3.20 o
   8   4   4       36.43       36.48      2.59 o
   9   4   4      219.99      223.33     10.12 o
  10   4   4        8.54       15.01      3.51 o
 -10   5   4        2.32        4.61      3.46 o
  -9   5   4       32.35       39.25      4.37 o
  -8   5   4        8.16       10.93      2.03 o
  -7   5   4       28.87       33.75      3.09 o
  -6   5   4      304.25      307.70     10.42 o
  -5   5   4      339.43      351.74     11.72 o
  -4   5   4      196.86      187.38      5.84 o
  -3   5   4       15.29       13.70      3.33 o
  -2   5   4      190.67      202.54      7.23 o
  -1   5   4      341.18      342.39      9.72 o
   0   5   4      302.65      302.29      8.70 o
   1   5   4       72.64       73.27      3.77 o
   2   5   4        0.17        0.15      1.77 o
   3   5   4       17.43       20.72      1.59 o
   4   5   4        0.70        0.44      1.56 o
   5   5   4       13.83       20.31      2.07 o
   6   5   4        0.19       -0.51      1.77 o
   7   5   4       13.27       17.70      3.42 o
   8   5   4       14.05       17.85      7.36 o
   9   5   4        7.65        9.93      3.48 o
  -8   6   4       33.89       29.72      3.19 o
  -7   6   4      139.15      136.37      6.55 o
  -6   6   4      159.65      154.83      7.76 o
  -5   6   4      122.71      122.87      6.37 o
  -4   6   4        7.16        4.41      4.08 o
  -3   6   4       10.93        6.98      2.43 o
  -2   6   4        0.01        1.98      1.73 o
  -1   6   4       11.07        9.25      2.61 o
   0   6   4        5.30        4.91      2.57 o
   1   6   4        0.08       -0.25      1.71 o
   2   6   4       17.46       12.74      2.49 o
   3   6   4       26.07       21.67      5.34 o
   4   6   4      100.16       97.00      4.86 o
   5   6   4      132.82      132.26      6.25 o
   6   6   4      145.75      163.90      7.14 o
   7   6   4       55.17       41.25      4.60 o
  -4   7   4        0.22       -2.83      2.83 o
  -3   7   4       10.74        7.91      2.69 o
  -2   7   4        5.64        3.06      4.40 o
  -1   7   4       11.62        6.12      4.07 o
   0   7   4       13.45       10.64      2.85 o
   1   7   4        8.24       10.24      3.12 o
   2   7   4        2.93       -2.11      2.53 o
   3   7   4       32.96       31.38      6.30 o
 -14   1   5        0.09        4.12      3.34 o
 -13   1   5        3.41        6.19      5.16 o
 -12   1   5       86.09       81.92      5.73 o
 -11   1   5      283.35      281.79     12.49 o
 -10   1   5      361.12      349.86     14.61 o
  -9   1   5        8.69       15.81      3.53 o
  -8   1   5       41.79       34.07      2.35 o
  -7   1   5        4.17        1.83      3.83 o
  -6   1   5       20.18       11.70      1.28 o
  -5   1   5      139.35      148.02      3.96 o
  -4   1   5      423.63      417.92     14.44 o
  -3   1   5      213.12      214.13      4.19 o
  -2   1   5      224.74      252.19      4.64 o
  -1   1   5      576.57      471.09      9.40 o
   0   1   5     1643.17     1567.82     21.46 o
   1   1   5       52.55       66.73      1.27 o
   2   1   5      144.13      137.94      3.12 o
   3   1   5     1467.88     1557.75     27.71 o
   4   1   5     1296.14     1255.13     25.04 o
   5   1   5     2568.53     2712.38     99.79 o
   6   1   5      736.86      727.82     20.72 o
   7   1   5      340.67      323.16     15.73 o
   8   1   5       10.26        4.86      1.76 o
   9   1   5      272.35      277.32      9.62 o
  10   1   5       34.68       36.50      2.96 o
  11   1   5        2.81        3.90      2.86 o
  12   1   5        0.65       -0.41      5.40 o
 -14   2   5        5.19        6.43      5.68 o
 -13   2   5        9.07       11.21      4.04 o
 -12   2   5        2.49        3.09      3.77 o
 -11   2   5        5.42        9.19      4.48 o
 -10   2   5        3.35        4.78      2.41 o
  -9   2   5       44.04       47.74      6.73 o
  -8   2   5      335.03      344.38     14.51 o
  -7   2   5        2.64       11.38      4.00 o
  -6   2   5       35.12       45.69      5.70 o
  -5   2   5      330.29      322.17      7.61 o
  -4   2   5     1035.71     1112.48     19.72 o
  -3   2   5      280.15      302.00      5.54 o
  -2   2   5      343.40      307.50      9.84 o
  -1   2   5     2304.42     2379.66     42.18 o
   0   2   5      240.04      238.87      3.81 o
   1   2   5        0.40       -0.08      0.42 o
   2   2   5     1777.69     1751.30     27.23 o
   3   2   5      183.00      167.93      3.47 o
   4   2   5      364.08      389.19      9.53 o
   5   2   5       12.39       12.55      3.60 o
   6   2   5       54.64       56.26      4.28 o
   7   2   5        1.82        8.29      3.89 o
   8   2   5      245.38      228.57     22.14 o
   9   2   5       14.33       13.14      3.14 o
  10   2   5       11.04        6.18      3.44 o
  11   2   5       20.01       18.28      8.96 o
  12   2   5        1.12        4.88      3.17 o
 -13   3   5       14.63       12.55      3.42 o
 -12   3   5        1.74        3.06      2.63 o
 -11   3   5       10.01        7.05      3.03 o
 -10   3   5      140.83      128.25      5.73 o
  -9   3   5      186.70      198.82      7.55 o
  -8   3   5      194.24      201.73      7.50 o
  -7   3   5      486.55      460.77     17.86 o
  -6   3   5       14.24       76.65     18.00 o
  -5   3   5       45.26       42.88      1.58 o
  -4   3   5       16.09       21.64      1.47 o
  -3   3   5        0.19        0.71      0.80 o
  -2   3   5       13.63       17.53      1.69 o
  -1   3   5       15.73       15.05      0.95 o
   0   3   5     1059.49     1035.98     17.56 o
   1   3   5      559.87      575.00     10.03 o
   2   3   5     1103.11     1097.02     19.94 o
   3   3   5     1481.05     1505.31     29.08 o
   4   3   5      488.94      499.22     11.46 o
   5   3   5      189.76      184.90      4.96 o
   6   3   5        8.87        8.35      2.35 o
   7   3   5       31.48       29.89      2.78 o
   8   3   5        0.03       -0.25      3.18 o
   9   3   5        0.79        2.98      2.34 o
  10   3   5       28.74       24.41      2.70 o
  11   3   5       28.73       23.46      3.50 o
 -12   4   5       36.40       35.14      8.72 o
 -11   4   5       25.61       23.46      8.36 o
 -10   4   5       93.96       87.68      4.51 o
  -9   4   5       54.62       52.23      3.82 o
  -8   4   5       93.70       95.22      5.60 o
  -7   4   5      136.86      129.49      5.66 o
  -6   4   5      603.35      602.47     26.66 o
  -5   4   5       92.80       80.59      2.94 o
  -4   4   5        1.85        3.16      1.43 o
  -3   4   5       17.55       19.05      1.35 o
  -2   4   5       46.54       47.27      1.69 o
  -1   4   5        1.94        1.17      0.72 o
   0   4   5        0.70        0.75      1.04 o
   1   4   5      437.01      418.37      8.12 o
   2   4   5      273.06      280.65      5.59 o
   3   4   5      192.02      188.37      3.99 o
   4   4   5       11.80        9.97      1.48 o
   5   4   5       78.92       73.55      2.44 o
   6   4   5       11.73       12.13      2.07 o
   7   4   5       58.09       57.27      2.84 o
   8   4   5        0.18        2.02      2.54 o
   9   4   5        1.12       -1.18      5.52 o
  10   4   5       19.93       25.34      8.84 o
 -10   5   5       21.08       21.46      3.56 o
  -9   5   5       31.24       29.42      2.96 o
  -8   5   5       91.43      101.36      7.49 o
  -7   5   5      104.19       97.76      4.62 o
  -6   5   5        5.80        7.97      2.94 o
  -5   5   5        1.93        1.95      1.71 o
  -4   5   5       53.01       53.05      2.63 o
  -3   5   5       39.34       44.90      2.79 o
  -2   5   5      199.15      203.73      7.23 o
  -1   5   5        3.60        1.27      2.03 o
   0   5   5      251.97      240.45      7.17 o
   1   5   5       28.25       25.42      2.29 o
   2   5   5      151.83      147.11      4.10 o
   3   5   5      287.78      284.87      6.69 o
   4   5   5      140.26      148.85      4.81 o
   5   5   5       49.20       51.58      2.77 o
   6   5   5       39.26       49.21      3.47 o
   7   5   5       52.00       52.93      3.43 o
   8   5   5       39.72       37.68      3.48 o
   9   5   5        8.73        1.50      4.86 o
  -8   6   5        9.58       13.21      4.23 o
  -7   6   5       35.51       32.65      3.12 o
  -6   6   5       17.46       18.19      2.65 o
  -5   6   5       71.37       66.65      4.42 o
  -4   6   5        0.88        0.14      2.10 o
  -3   6   5       13.52       10.48      3.47 o
  -2   6   5        1.13        0.79      3.22 o
  -1   6   5        2.57        4.63      2.55 o
   0   6   5       17.81       21.91      2.35 o
   1   6   5        6.02        5.79      2.55 o
   2   6   5        1.67        0.28      3.48 o
   3   6   5       37.14       38.36      3.66 o
   4   6   5        0.19       -2.29      3.18 o
   5   6   5        0.00       -2.97      2.97 o
   6   6   5        0.77        2.68      4.56 o
  -4   7   5       32.80       34.40      3.31 o
  -3   7   5       58.71       60.25      3.68 o
  -2   7   5      105.04      114.36      5.86 o
  -1   7   5       74.58       81.80      6.14 o
   0   7   5       37.12       38.07      3.92 o
   1   7   5       38.09       30.18      5.71 o
   2   7   5        3.80        6.62      4.25 o
 -14   0   6        1.04       -0.24      5.58 o
 -13   0   6      108.28      111.44     10.08 o
 -12   0   6       23.04       35.50      5.76 o
 -11   0   6       39.96       40.84      6.07 o
 -10   0   6      285.92      257.02     16.17 o
  -9   0   6        1.26       -2.07      4.13 o
  -7   0   6     1158.73     1226.62     64.33 o
  -6   0   6     2833.02     2891.60    148.59 o
  -4   0   6     1720.58     1595.50     56.55 o
  -3   0   6     3435.50     3185.66    145.93 o
  -2   0   6     3214.19     3034.73     70.06 o
  -1   0   6       59.75       51.12      1.36 o
   0   0   6     2250.65     2308.30     39.46 o
   1   0   6     3230.02     3353.89     70.61 o
   2   0   6      496.60      478.26     13.97 o
   3   0   6       81.70       79.97      2.22 o
   4   0   6     1442.92     1426.99     36.93 o
   5   0   6     1451.92     1501.65     55.09 o
   6   0   6      480.00      479.85     15.02 o
   7   0   6       20.54       17.60      1.92 o
   8   0   6       54.62       42.46      4.29 o
   9   0   6      150.26      153.46      7.50 o
  10   0   6        0.04       -0.02      2.74 o
  11   0   6      102.18      109.28      9.70 o
  12   0   6       32.32       39.45      7.19 o
 -14   1   6        2.83        8.35      3.44 o
 -13   1   6        5.83        1.36      3.59 o
 -12   1   6        7.25        7.83      4.48 o
 -11   1   6       25.46       22.55      3.80 o
 -10   1   6       15.13       13.70      3.30 o
  -9   1   6        1.33       -0.61      1.92 o
  -8   1   6       73.22       53.78      7.83 o
  -7   1   6      114.18      108.87      8.33 o
  -6   1   6        7.86        6.18      1.54 o
  -5   1   6       69.66       72.94      2.31 o
  -4   1   6     1842.86     1905.93     37.59 o
  -3   1   6     2281.81     2331.45     46.54 o
  -2   1   6     2454.63     2498.06     40.81 o
  -1   1   6      533.40      506.07      8.21 o
   0   1   6     2325.63     2288.30     30.25 o
   1   1   6     2268.28     2323.58     28.88 o
   2   1   6     3272.10     3349.45     51.91 o
   3   1   6      976.58     1007.81     26.75 o
   4   1   6      101.27      100.20      3.47 o
   5   1   6       12.95       12.75      1.08 o
   6   1   6      132.68      127.53      4.63 o
   7   1   6      421.41      429.35     14.70 o
   8   1   6       61.67       58.47      3.12 o
   9   1   6      284.89      289.25      9.89 o
  10   1   6        9.76        7.43      8.04 o
  11   1   6        3.99        5.11      3.36 o
  12   1   6       30.70       46.47     10.76 o
 -14   2   6       48.86       56.85      8.44 o
 -13   2   6       12.34        9.37      4.13 o
 -12   2   6       31.14       28.92      7.68 o
 -11   2   6      135.82      137.95      7.72 o
 -10   2   6      254.40      266.58     11.96 o
  -9   2   6      393.27      397.32     16.38 o
  -8   2   6     1259.76     1270.04     47.44 o
  -7   2   6      446.94      465.69     14.73 o
  -6   2   6     1102.61     1150.66     36.82 o
  -5   2   6      364.67      374.19      8.93 o
  -4   2   6       80.27       79.71      2.12 o
  -3   2   6       60.30       68.61      2.65 o
  -2   2   6        6.61        3.90      0.70 o
  -1   2   6       11.32        9.65      0.84 o
   0   2   6       18.11       15.37      0.59 o
   1   2   6      102.70      116.65      2.61 o
   2   2   6     1126.34     1110.51     17.73 o
   3   2   6       43.50       34.26      1.42 o
   4   2   6      738.40      742.25     14.76 o
   5   2   6      321.07      308.89      8.74 o
   6   2   6      144.44      130.26      5.05 o
   7   2   6       75.41       70.41      3.78 o
   8   2   6        4.78        2.33      2.37 o
   9   2   6      346.13      335.84     11.00 o
  10   2   6       24.94       21.51      2.78 o
  11   2   6       20.78       14.89      3.75 o
 -13   3   6        6.55        2.56      2.69 o
 -12   3   6        6.02        6.29      2.66 o
 -11   3   6       18.02       24.99      3.51 o
 -10   3   6        5.53        5.28      3.21 o
  -9   3   6      247.88      240.72      8.81 o
  -8   3   6        6.90        5.61      4.53 o
  -7   3   6       52.98       63.42      5.71 o
  -6   3   6      974.61      946.41     38.19 o
  -5   3   6      379.38      357.67      9.03 o
  -4   3   6       15.29       14.41      1.12 o
  -3   3   6       42.80       45.67      2.50 o
  -2   3   6      549.06      594.62     11.95 o
  -1   3   6        2.47        1.58      0.70 o
   0   3   6       50.66       51.96      1.40 o
   1   3   6       21.31       25.63      1.06 o
   2   3   6       20.65       18.53      3.02 o
   3   3   6      161.72      153.24      4.29 o
   4   3   6      143.93      139.89      3.50 o
   5   3   6       54.60       49.40      2.08 o
   6   3   6        0.67        0.74      2.23 o
   7   3   6       59.71       60.95      4.17 o
   8   3   6        4.95        8.82      3.07 o
   9   3   6        0.85        1.77      2.46 o
  10   3   6        2.37        3.26      2.82 o
  11   3   6        2.83       -1.03      3.51 o
 -12   4   6        1.88       -3.11      3.18 o
 -11   4   6        1.86       -1.40      3.44 o
 -10   4   6        8.15       13.45      3.90 o
  -9   4   6       26.25       19.74      1.98 o
  -8   4   6      143.91      130.73      7.48 o
  -7   4   6        0.48        9.75      3.08 o
  -6   4   6      801.07      786.56     40.27 o
  -5   4   6      529.84      534.40     13.65 o
  -4   4   6      636.69      628.66     16.05 o
  -3   4   6      418.87      405.12      9.11 o
  -2   4   6        0.94        1.82      1.07 o
  -1   4   6      529.72      543.46     12.45 o
   0   4   6       56.27       54.98      1.81 o
   1   4   6      764.15      758.51     14.17 o
   2   4   6       76.00       79.96      2.10 o
   3   4   6       58.11       64.77      2.39 o
   4   4   6       45.04       42.96      2.11 o
   5   4   6        7.06        4.79      1.42 o
   6   4   6        3.08       -0.63      1.45 o
   7   4   6        0.03        2.18      1.80 o
   8   4   6       86.52       95.97      7.63 o
   9   4   6       55.85       54.62      3.69 o
  10   4   6       95.38       81.31      7.43 o
 -10   5   6        4.78       13.75      6.57 o
  -9   5   6        1.11       -0.89      2.66 o
  -8   5   6       64.11       66.79      3.87 o
  -7   5   6       32.02       39.18      3.07 o
  -6   5   6       52.61       50.42      4.07 o
  -5   5   6       48.94       48.49      3.39 o
  -4   5   6      224.05      239.30      8.44 o
  -3   5   6      179.70      179.71      6.44 o
  -2   5   6       10.51       10.98      3.74 o
  -1   5   6        2.70        2.80      1.45 o
   0   5   6      659.50      654.91     17.12 o
   1   5   6      362.77      368.68     10.51 o
   2   5   6      361.13      359.40      8.61 o
   3   5   6       20.04       16.74      2.27 o
   4   5   6       21.14       23.03      2.09 o
   5   5   6        1.11        2.08      2.58 o
   6   5   6       51.83       46.73      3.09 o
   7   5   6        0.68        5.15      4.48 o
   8   5   6        0.56        0.78      3.25 o
  -8   6   6       43.30       43.30      4.83 o
  -7   6   6        6.92       12.63      4.69 o
  -6   6   6       37.85       36.37      3.26 o
  -5   6   6       99.16      100.99      5.03 o
  -4   6   6       97.05       96.65      4.87 o
  -3   6   6       60.83       66.57      7.23 o
  -2   6   6        5.24        6.76      2.74 o
  -1   6   6        0.78        1.07      2.45 o
   0   6   6        7.72        7.52      3.73 o
   1   6   6       18.12       15.69      3.96 o
   2   6   6      239.84      250.21     12.51 o
   3   6   6        0.90        6.28      2.94 o
   4   6   6       25.36       27.62      3.46 o
   5   6   6        5.42       12.93      2.70 o
   6   6   6       17.87       12.22      3.30 o
  -4   7   6        3.13       -2.08      2.63 o
  -3   7   6       15.41       17.92      2.65 o
  -2   7   6        0.00        0.29      6.36 o
  -1   7   6        1.02       -1.19      5.63 o
   0   7   6        0.45        5.39      9.27 o
   1   7   6        0.07        0.59      2.58 o
   2   7   6        0.66       -4.39      5.51 o
 -14   1   7       91.59       88.90      6.72 o
 -13   1   7       46.41       49.64      4.82 o
 -12   1   7       46.79       33.89      4.51 o
 -11   1   7        1.26       -2.80      3.78 o
 -10   1   7      101.18       79.44      5.31 o
  -9   1   7      193.19      195.89      9.23 o
  -8   1   7      274.18      286.91     14.33 o
  -7   1   7     1105.77     1102.62     41.13 o
  -6   1   7      492.53      465.86     35.37 o
  -4   1   7     1511.38     1518.72     32.30 o
  -3   1   7       21.28       18.84      1.07 o
  -2   1   7        5.26        1.87      0.70 o
  -1   1   7     1731.93     1780.37     25.07 o
   0   1   7     3101.04     3212.66     43.35 o
   1   1   7      109.58      107.19      2.13 o
   2   1   7       18.39       20.67      1.52 o
   3   1   7     2336.62     2340.19     41.23 o
   4   1   7     1838.90     1864.06     37.07 o
   5   1   7      318.36      312.62      6.82 o
   6   1   7      254.40      256.78      5.84 o
   7   1   7      231.23      218.36      8.47 o
   8   1   7      491.69      464.69     12.36 o
   9   1   7       56.72       57.16      3.57 o
  10   1   7       19.08       21.53      2.49 o
  11   1   7        0.24       -0.31      2.35 o
 -13   2   7       12.16       18.79      5.41 o
 -12   2   7        0.69       -1.59      3.69 o
 -11   2   7       69.43       63.81      6.19 o
 -10   2   7        6.49        5.52      2.82 o
  -9   2   7       41.65       33.40     13.24 o
  -8   2   7      569.62      545.97     36.94 o
  -7   2   7      407.19      417.82     16.84 o
  -6   2   7      270.64      279.18      8.01 o
  -5   2   7      324.04      344.88      6.82 o
  -4   2   7      912.63      942.85     25.01 o
  -3   2   7     1033.17     1040.43     25.84 o
  -2   2   7      114.42      106.67      2.33 o
  -1   2   7      308.16      346.07      5.49 o
   0   2   7        4.32        8.56      0.80 o
   1   2   7      324.03      319.90      6.88 o
   2   2   7      270.68      266.44      5.14 o
   3   2   7      665.04      638.93     11.99 o
   4   2   7      136.89      134.27      3.54 o
   5   2   7       14.53        9.81      1.74 o
   6   2   7        2.36        1.27      1.47 o
   7   2   7      173.25      168.37      6.14 o
   8   2   7       52.91       59.67      5.66 o
   9   2   7        0.06        1.11      2.07 o
  10   2   7       20.72       24.06      3.08 o
  11   2   7       26.85       31.77      3.32 o
 -13   3   7       12.45        9.28      3.13 o
 -12   3   7       23.39       16.02      6.05 o
 -11   3   7       41.22       44.42      3.57 o
 -10   3   7       41.15       41.03      3.27 o
  -9   3   7      209.65      197.82     13.48 o
  -8   3   7       31.96       29.03      2.72 o
  -7   3   7      918.35      898.86     29.08 o
  -6   3   7      109.37      101.56      3.49 o
  -5   3   7       75.46       67.39      2.55 o
  -4   3   7        8.56        9.27      1.18 o
  -3   3   7        3.61        3.41      0.96 o
  -2   3   7       56.12       58.39      1.69 o
  -1   3   7        0.04        0.39      0.92 o
   0   3   7      478.30      455.99      7.93 o
   1   3   7      293.38      298.47      5.41 o
   2   3   7        7.85        7.59      1.53 o
   3   3   7       32.22       34.29      1.72 o
   4   3   7       37.54       39.19      1.80 o
   5   3   7       25.65       27.53      2.07 o
   6   3   7      142.68      148.58      4.26 o
   7   3   7      275.49      281.43      7.87 o
   8   3   7      363.43      351.42     11.41 o
   9   3   7      111.85      109.26      5.23 o
  10   3   7       13.02       12.37      2.91 o
 -12   4   7        0.03       -1.99      3.39 o
 -11   4   7        0.19       -3.97      3.97 o
 -10   4   7        8.28        7.16      5.63 o
  -9   4   7        0.11        3.13      2.11 o
  -8   4   7       64.24       59.71      5.18 o
  -7   4   7      168.29      163.03      6.51 o
  -6   4   7        0.73        2.93      2.15 o
  -5   4   7      105.38      103.83      3.47 o
  -4   4   7      359.18      354.08      8.72 o
  -3   4   7      145.24      148.27      4.88 o
  -2   4   7        2.22        2.61      0.83 o
  -1   4   7       67.43       59.92      2.39 o
   0   4   7       22.22       21.13      1.12 o
   1   4   7       44.11       42.09      2.02 o
   2   4   7       60.26       63.75      1.80 o
   3   4   7        0.04        1.77      1.19 o
   4   4   7      233.93      213.19      5.41 o
   5   4   7       13.78       15.94      1.77 o
   6   4   7      145.86      147.86      4.39 o
   7   4   7       11.12        7.25      1.68 o
   8   4   7        5.94        5.14      2.25 o
   9   4   7        5.63        2.79      2.21 o
 -10   5   7       56.84       60.66     13.27 o
  -9   5   7       24.71       20.98      2.68 o
  -8   5   7       48.44       45.71      3.25 o
  -7   5   7      192.15      187.18      7.26 o
  -6   5   7      207.28      212.92      7.86 o
  -5   5   7       34.35       34.99      2.86 o
  -4   5   7        1.32       -1.06      2.12 o
  -3   5   7       82.38       75.63     10.81 o
  -2   5   7       13.13       10.73      2.51 o
  -1   5   7        0.21       -0.26      2.56 o
   0   5   7      384.80      378.57      9.63 o
   1   5   7      175.52      183.75      5.93 o
   2   5   7       28.32       25.32      2.07 o
   3   5   7       18.88       17.23      1.90 o
   4   5   7       50.08       46.39      4.73 o
   5   5   7      117.27      107.92      5.14 o
   6   5   7      169.87      181.67      6.42 o
   7   5   7      119.13      111.71      6.91 o
   8   5   7       81.16       76.30      4.97 o
  -8   6   7       10.61       11.16      8.72 o
  -7   6   7        7.34        6.44      2.74 o
  -6   6   7        6.16        9.39      4.39 o
  -5   6   7       36.92       34.05      5.89 o
  -4   6   7       14.83       15.64      2.62 o
  -3   6   7       13.67       12.18      4.84 o
  -2   6   7        0.00       -1.02      2.93 o
  -1   6   7       13.74       11.82      2.27 o
   0   6   7        3.02        3.99      3.63 o
   1   6   7        8.73       19.75     12.09 o
   2   6   7       25.54       27.27      3.21 o
   3   6   7       14.42       12.03      2.74 o
   4   6   7        0.00        2.59      3.26 o
   5   6   7        1.90        5.34      2.53 o
  -3   7   7       39.56       37.72      3.87 o
  -2   7   7        2.29       -1.99      3.85 o
  -1   7   7       36.87       40.16      5.55 o
   0   7   7       25.63       23.12      3.37 o
 -13   0   8        2.19        1.18      3.84 o
 -12   0   8       26.93       34.73      6.41 o
 -11   0   8        4.69        6.66      3.90 o
 -10   0   8       65.54       59.36      6.57 o
  -9   0   8        0.68        0.60      2.10 o
  -8   0   8       21.89       24.28      3.85 o
  -7   0   8        2.77       -0.55      3.56 o
  -6   0   8      345.75      310.95     17.98 o
  -5   0   8     4417.26     4297.04    127.96 o
  -4   0   8     3798.57     3771.30    105.25 o
  -3   0   8     3466.86     3384.24     78.33 o
  -2   0   8      240.99      203.79      6.89 o
  -1   0   8      681.11      643.97     12.84 o
   0   0   8      456.62      489.25      8.72 o
   1   0   8      128.07      117.34      2.29 o
   2   0   8      749.16      756.44     18.83 o
   3   0   8       54.68       53.34      2.54 o
   4   0   8      876.72      909.81     22.65 o
   5   0   8       19.92       28.89      2.27 o
   6   0   8       51.14       50.06      2.34 o
   7   0   8      218.07      210.91      6.80 o
   8   0   8      121.01      144.64      5.54 o
   9   0   8       41.19       39.10      3.17 o
  10   0   8      126.47      151.40      7.79 o
  11   0   8       22.69       20.69      4.37 o
 -14   1   8       10.72        8.68      3.34 o
 -13   1   8        0.98        7.58      3.98 o
 -12   1   8        1.19       -3.69      4.86 o
 -11   1   8        0.09        4.23      2.46 o
 -10   1   8        1.81       -0.55      3.32 o
  -9   1   8       82.77       75.13      4.91 o
  -8   1   8      101.07       92.92      5.37 o
  -7   1   8       10.91       14.55      7.65 o
  -6   1   8     1056.30     1038.18     32.56 o
  -5   1   8      162.00      159.78      4.83 o
  -4   1   8      177.01      167.59      4.98 o
  -3   1   8       50.98       50.76      1.99 o
  -2   1   8      870.04      868.80     17.70 o
  -1   1   8       98.48      108.03      2.07 o
   0   1   8      704.29      678.15      9.47 o
   1   1   8      234.53      239.25      4.05 o
   2   1   8     2102.99     2106.00     37.11 o
   3   1   8        9.85        9.41      2.19 o
   4   1   8      182.30      197.50      4.39 o
   5   1   8      118.03      114.41      2.83 o
   6   1   8      219.01      217.64      4.78 o
   7   1   8       16.63       16.80      1.38 o
   8   1   8       36.34       35.78      2.34 o
   9   1   8       30.25       32.81      2.44 o
  10   1   8        0.61        1.41      2.26 o
  11   1   8        0.01       -2.92      3.65 o
 -13   2   8        0.40        3.20      3.90 o
 -12   2   8        0.05       -0.31      3.57 o
 -11   2   8        0.78        2.66      3.49 o
 -10   2   8       34.67       34.83      4.16 o
  -9   2   8        7.62        7.58      1.82 o
  -8   2   8      790.19      809.93     31.02 o
  -7   2   8       45.87       41.50      3.50 o
  -6   2   8      613.31      585.40     16.43 o
  -5   2   8      914.12      946.29     21.97 o
  -4   2   8      286.22      280.95      6.57 o
  -3   2   8      318.33      341.56      7.75 o
  -2   2   8      174.38      198.06      4.08 o
  -1   2   8        8.80        8.74      0.68 o
   0   2   8       18.13       16.48      0.71 o
   1   2   8       69.82       67.10      1.71 o
   2   2   8     1034.58     1037.78     18.24 o
   3   2   8      178.78      176.70      4.22 o
   4   2   8      286.38      276.86      6.13 o
   5   2   8      616.02      628.09     15.46 o
   6   2   8      420.35      417.01     10.79 o
   7   2   8      476.62      454.29     11.73 o
   8   2   8        0.07       -1.96      1.96 o
   9   2   8        1.15        0.30      2.09 o
  10   2   8        9.26        9.55      3.18 o
  11   2   8        6.06        4.92      3.34 o
 -13   3   8       82.35       71.89      6.14 o
 -12   3   8       35.24       31.80      3.51 o
 -11   3   8       47.98       53.20      3.89 o
 -10   3   8        5.61        2.69      2.78 o
  -9   3   8      465.31      467.04     24.26 o
  -8   3   8      246.90      250.27     19.35 o
  -7   3   8      307.58      307.45     10.21 o
  -6   3   8        0.06        0.13      1.03 o
  -5   3   8       41.98       41.51      5.83 o
  -4   3   8       41.43       36.41      2.11 o
  -3   3   8      118.29      112.30      3.12 o
  -2   3   8      255.80      248.45      5.25 o
  -1   3   8      516.53      523.87      8.82 o
   0   3   8     1208.94     1186.32     20.10 o
   1   3   8        7.46        8.22      0.90 o
   2   3   8      199.43      188.31      4.71 o
   3   3   8      502.99      494.44     10.22 o
   4   3   8      146.91      149.13      3.86 o
   5   3   8        1.43        2.61      1.54 o
   6   3   8       69.05       70.11      2.83 o
   7   3   8        9.93        9.20      2.61 o
   8   3   8        5.77        2.89      2.08 o
   9   3   8       40.67       38.31      2.86 o
  10   3   8       10.32        8.70      2.33 o
 -12   4   8        0.06       -3.42      3.42 o
 -11   4   8        2.42        4.74      6.57 o
 -10   4   8        3.29        5.32      3.04 o
  -9   4   8       52.61       54.08      4.64 o
  -8   4   8       47.91       43.70      4.22 o
  -7   4   8      166.08      163.75      7.71 o
  -6   4   8       17.60       14.22      3.36 o
  -5   4   8       70.54       65.85      2.54 o
  -4   4   8       18.80       22.02      1.68 o
  -3   4   8      365.50      346.18     12.04 o
  -2   4   8     1495.29     1417.85     38.66 o
  -1   4   8     1670.94     1679.64     34.44 o
   0   4   8     1101.10     1080.66     18.62 o
   1   4   8       13.50       14.17      1.29 o
   2   4   8        0.40       -1.15      1.37 o
   3   4   8       57.38       57.58      4.70 o
   4   4   8       59.74       56.37      2.59 o
   5   4   8        0.92        1.56      1.55 o
   6   4   8       26.92       30.86      2.42 o
   7   4   8       45.62       46.66      2.68 o
   8   4   8       32.29       31.14      2.48 o
   9   4   8       33.37       41.76      3.00 o
 -10   5   8       61.62       55.06      5.24 o
  -9   5   8        2.67       13.90      6.14 o
  -8   5   8        7.83       16.16      5.56 o
  -7   5   8      152.66      145.68      5.91 o
  -6   5   8      259.25      258.56      9.14 o
  -5   5   8      105.11      100.59      4.70 o
  -4   5   8        4.97        4.75      1.85 o
  -3   5   8       31.66       31.41      3.73 o
  -2   5   8       96.74       96.03      6.11 o
  -1   5   8        0.33       -1.10      1.81 o
   0   5   8       31.09       35.94      2.73 o
   1   5   8       12.58       13.54      1.97 o
   2   5   8       10.56       15.05      5.98 o
   3   5   8       61.46       56.00      2.85 o
   4   5   8       52.88       39.42      4.23 o
   5   5   8       66.11       65.61      5.49 o
   6   5   8        4.91        8.88      3.15 o
   7   5   8        0.47       -1.08      6.12 o
  -8   6   8       87.53       95.82      9.75 o
  -7   6   8       48.20       43.15      4.97 o
  -6   6   8       48.63       56.67      3.85 o
  -5   6   8       11.61       11.67      2.44 o
  -4   6   8        6.74       11.95      2.70 o
  -3   6   8        4.34        9.02      2.53 o
  -2   6   8       77.95       88.22      4.68 o
  -1   6   8       79.80       79.38      4.89 o
   0   6   8       22.60       22.33      2.96 o
   1   6   8        0.49        0.49      3.57 o
   2   6   8       41.06       35.85      3.29 o
   3   6   8      154.25      136.35      6.36 o
   4   6   8      183.96      168.86      7.32 o
   5   6   8      167.14      161.68      7.16 o
 -14   1   9       12.40       14.32      3.73 o
 -13   1   9        7.31        9.09      3.62 o
 -12   1   9        0.46        0.65      6.97 o
 -11   1   9       19.36       25.88      3.48 o
 -10   1   9       16.16       23.48      3.32 o
  -9   1   9      120.93       96.89      8.28 o
  -8   1   9        9.88        8.72      2.45 o
  -7   1   9      864.61      847.31     32.11 o
  -6   1   9     1697.23     1770.42     85.97 o
  -5   1   9     2207.89     2220.91     55.03 o
  -4   1   9     1060.25     1086.18     24.95 o
  -3   1   9      381.72      330.89      5.54 o
  -2   1   9      251.48      256.79      4.15 o
  -1   1   9      210.97      217.28      3.35 o
   0   1   9       16.37       23.88      0.89 o
   1   1   9        1.38        1.31      1.41 o
   2   1   9      179.52      175.31      5.27 o
   3   1   9      130.47      130.39      3.00 o
   4   1   9      459.16      492.41     10.31 o
   5   1   9      268.23      263.81      6.03 o
   6   1   9      384.16      380.55      8.27 o
   7   1   9       16.18       18.28      2.15 o
   8   1   9        3.43        2.98      1.69 o
   9   1   9      137.08      138.11      4.36 o
  10   1   9        0.76        6.25      2.88 o
  11   1   9      321.87      311.49      9.26 o
 -13   2   9       21.35       21.83      4.27 o
 -12   2   9       35.01       37.03      5.96 o
 -11   2   9        3.04        6.85      3.50 o
 -10   2   9       18.32       21.72      3.35 o
  -9   2   9       17.77       22.00      4.53 o
  -8   2   9      102.04      101.95      6.01 o
  -7   2   9       11.44        8.28      2.91 o
  -6   2   9       78.58       75.49      6.70 o
  -5   2   9       81.83       89.69      3.07 o
  -4   2   9       21.12       20.07      3.84 o
  -3   2   9       22.47       21.59      3.12 o
  -2   2   9     1363.17     1397.02     22.99 o
  -1   2   9      421.57      416.73      6.83 o
   0   2   9       16.96       16.48      0.87 o
   1   2   9      344.98      370.44      7.96 o
   2   2   9      301.63      303.23      6.08 o
   3   2   9       61.16       63.88      2.01 o
   4   2   9      162.17      155.82      4.09 o
   5   2   9       80.24       82.80      4.00 o
   6   2   9       18.15       23.45      2.27 o
   7   2   9       21.44       26.50      2.24 o
   8   2   9       72.80       80.24      3.39 o
   9   2   9        0.26        1.70      1.84 o
  10   2   9        1.84        1.66      1.91 o
 -13   3   9        1.54        1.17      4.07 o
 -12   3   9        0.66        4.78      3.79 o
 -11   3   9       29.99       37.64      3.21 o
 -10   3   9      136.02      135.09      9.42 o
  -9   3   9      201.89      211.57     10.27 o
  -8   3   9      215.49      215.71     11.44 o
  -7   3   9       43.18       37.91      6.06 o
  -6   3   9      416.32      384.06    148.35 o
  -5   3   9       62.52       67.56      2.50 o
  -4   3   9      423.40      414.27     14.47 o
  -3   3   9      826.38      829.07     20.75 o
  -2   3   9      529.03      498.98      9.77 o
  -1   3   9      344.82      329.32      5.70 o
   0   3   9       51.51       50.22      1.63 o
   1   3   9       40.51       41.37      1.69 o
   2   3   9      166.68      157.69      4.02 o
   3   3   9       12.87        9.63      1.68 o
   4   3   9       35.63       37.34      1.98 o
   5   3   9       59.43       58.10      2.35 o
   6   3   9      111.25      113.95      4.18 o
   7   3   9       19.14       15.81      2.37 o
   8   3   9      167.32      172.45      5.68 o
   9   3   9       57.92       66.03      3.59 o
 -11   4   9       39.55       37.29      4.33 o
 -10   4   9        0.72        0.47      3.35 o
  -9   4   9        1.68        6.94      3.61 o
  -8   4   9        0.53        1.42      1.70 o
  -7   4   9       44.35       50.31      3.60 o
  -6   4   9       48.09       46.20      7.80 o
  -5   4   9        5.25        2.56      1.65 o
  -4   4   9       50.88       53.02      2.26 o
  -3   4   9        0.50       -1.34      1.34 o
  -2   4   9      126.70      118.38      3.73 o
  -1   4   9      217.67      216.29      5.23 o
   0   4   9       26.94       21.12      1.47 o
   1   4   9        8.39        7.43      1.35 o
   2   4   9      164.24      158.21      4.34 o
   3   4   9        2.31        2.33      1.77 o
   4   4   9        4.80        0.92      1.64 o
   5   4   9        1.59        0.73      1.69 o
   6   4   9        4.28        3.46      1.71 o
   7   4   9       33.43       25.14      2.63 o
   8   4   9        1.49       -2.40      2.40 o
 -10   5   9       59.02       60.69      5.36 o
  -9   5   9      117.11      125.24      7.48 o
  -8   5   9       83.16       80.94      9.24 o
  -7   5   9        4.07       11.59      3.85 o
  -6   5   9      117.18      101.27      4.80 o
  -5   5   9        0.03        8.33      4.53 o
  -4   5   9      198.81      207.08      7.56 o
  -3   5   9      302.39      294.68     22.61 o
  -2   5   9      154.38      170.59      7.06 o
  -1   5   9       65.24       66.22      3.34 o
   0   5   9       48.37       35.61      3.20 o
   1   5   9       14.52       17.24      3.18 o
   2   5   9        0.07        1.77      2.02 o
   3   5   9       10.95       12.51      3.25 o
   4   5   9       37.73       34.72      3.10 o
   5   5   9       26.25       27.36      4.48 o
   6   5   9       11.62       15.09      4.88 o
   7   5   9       51.69       44.62      5.75 o
  -6   6   9       24.65       34.12      4.58 o
  -5   6   9       56.99       53.99      5.07 o
  -4   6   9       21.92       21.38      2.68 o
  -3   6   9       23.30       23.04      3.08 o
  -2   6   9       50.29       55.62      4.29 o
  -1   6   9       44.69       45.72      3.60 o
   0   6   9       68.15       72.72      4.69 o
   1   6   9       33.12       32.50      3.21 o
   2   6   9        5.57        7.58      3.01 o
   3   6   9        1.46        5.03      3.82 o
   4   6   9       21.81       18.99      3.48 o
 -14   0  10       36.67       46.55      7.11 o
 -13   0  10       11.43       17.23      6.01 o
 -12   0  10       29.92       32.25      6.35 o
 -11   0  10       56.99       60.37      6.41 o
 -10   0  10      111.46      111.84      8.79 o
  -9   0  10      344.01      283.28     24.56 o
  -8   0  10       16.89       22.88      3.10 o
  -7   0  10      623.89      554.04     25.34 o
  -6   0  10      925.94      907.97     48.41 o
  -5   0  10     2554.59     2508.64    129.34 o
  -4   0  10     2654.29     2549.00    171.79 o
  -3   0  10      419.04      407.73     10.18 o
  -2   0  10      104.53      109.94      2.78 o
  -1   0  10        7.64       10.65      1.00 o
   0   0  10        0.02        0.98      0.91 o
   1   0  10      159.22      143.82      3.36 o
   2   0  10       46.11       40.07      2.26 o
   3   0  10      686.41      707.79     17.87 o
   4   0  10      375.41      382.39     16.01 o
   5   0  10       47.70       50.98      3.77 o
   6   0  10        2.41        0.08      2.13 o
   7   0  10        1.40        2.66      1.96 o
   8   0  10       55.58       54.56      4.93 o
   9   0  10       31.95       34.53      3.64 o
  10   0  10      478.85      482.61     18.34 o
 -14   1  10        6.97       12.67      7.90 o
 -13   1  10        0.01       -3.15      3.15 o
 -12   1  10        3.55        8.24      3.64 o
 -11   1  10       16.91       18.22      3.45 o
 -10   1  10       25.80       25.32      3.52 o
  -9   1  10        9.05        1.72      1.85 o
  -8   1  10      152.97      133.19     51.35 o
  -7   1  10       26.64       30.39      3.77 o
  -6   1  10       34.78       36.74      7.99 o
  -5   1  10      384.25      404.22     21.58 o
  -4   1  10      274.61      272.45     13.39 o
  -3   1  10      979.27     1004.39     19.49 o
  -2   1  10       34.67       35.30      1.30 o
  -1   1  10      302.27      308.96      4.98 o
   0   1  10      769.12      741.02     11.93 o
   1   1  10     1266.40     1257.49     20.86 o
   2   1  10      248.21      259.79      5.01 o
   3   1  10        3.23        3.69      0.74 o
   4   1  10       34.92       37.99      2.00 o
   5   1  10      116.14      115.92      3.31 o
   6   1  10       27.81       25.71      1.98 o
   7   1  10       23.85       23.92      1.96 o
   8   1  10       39.42       38.42      2.82 o
   9   1  10        7.99        6.87      2.18 o
  10   1  10        1.75        5.72      4.28 o
 -13   2  10       23.89       22.69      3.95 o
 -12   2  10      175.85      187.23      9.74 o
 -11   2  10      164.49      163.12      8.67 o
 -10   2  10      157.10      140.80      8.01 o
  -9   2  10       18.17       19.67      4.27 o
  -8   2  10        3.15        2.21      3.22 o
  -7   2  10        7.49       10.47      5.24 o
  -6   2  10       23.53       21.63      3.17 o
  -5   2  10       15.16       12.00      1.67 o
  -4   2  10      154.40      153.43      4.68 o
  -3   2  10        2.44        2.84      0.96 o
  -2   2  10       91.33       79.25      1.94 o
  -1   2  10      349.54      338.26      6.10 o
   0   2  10      292.96      280.96     15.86 o
   1   2  10      579.11      559.48     14.33 o
   2   2  10       62.04       66.01      2.18 o
   3   2  10      943.64      930.91     17.45 o
   4   2  10       72.88       67.99      2.44 o
   5   2  10       74.42       74.14      2.87 o
   6   2  10       23.95       23.84      2.06 o
   7   2  10       81.82       75.55      3.11 o
   8   2  10       84.29       71.35      3.04 o
   9   2  10       55.39       57.88      3.19 o
  10   2  10       91.64       86.35      5.62 o
 -12   3  10        3.12        3.11      2.84 o
 -11   3  10       12.36       11.07      8.72 o
 -10   3  10        0.86        2.11      4.03 o
  -9   3  10       28.07       16.80      3.83 o
  -8   3  10       59.00       44.95      8.32 o
  -7   3  10      272.15      276.84     12.06 o
  -6   3  10       98.19       87.49      9.31 o
  -5   3  10      147.25      150.96      6.15 o
  -4   3  10        0.03       -0.75      1.11 o
  -3   3  10      275.57      281.07      7.68 o
  -2   3  10      132.52      128.58      2.96 o
  -1   3  10       32.70       37.29      1.57 o
   0   3  10      145.69      146.22      3.62 o
   1   3  10        1.15        3.77      2.17 o
   2   3  10      574.55      571.36     12.65 o
   3   3  10       36.77       38.59      1.93 o
   4   3  10       68.27       65.59      2.44 o
   5   3  10       37.56       36.78      1.85 o
   6   3  10      342.51      359.24      8.94 o
   7   3  10       49.03       48.43      2.78 o
   8   3  10       96.91       89.93      3.71 o
   9   3  10        0.59       -2.05      2.05 o
 -11   4  10       14.70       18.42      6.11 o
 -10   4  10        2.59        1.56      4.35 o
  -9   4  10        0.48        6.13      8.19 o
  -8   4  10       25.64       24.55      3.86 o
  -7   4  10       55.58       47.85      6.31 o
  -6   4  10       16.71       16.99      2.92 o
  -5   4  10      551.14      556.07     22.03 o
  -4   4  10      563.44      562.52     14.52 o
  -3   4  10      536.27      539.23     16.02 o
  -2   4  10      435.67      436.20      9.14 o
  -1   4  10        0.07       -1.24      1.24 o
   0   4  10      271.79      273.71      6.07 o
   1   4  10       83.85       81.17      2.86 o
   2   4  10       42.76       38.90      2.10 o
   3   4  10       10.63       10.57      1.72 o
   4   4  10       10.50       13.13      2.17 o
   5   4  10       23.57       25.84      2.09 o
   6   4  10       85.33       86.58      3.22 o
   7   4  10      159.76      154.42      8.18 o
   8   4  10       73.60       77.14      3.77 o
 -10   5  10       12.30       21.95      6.24 o
  -9   5  10        1.89        5.11      4.03 o
  -8   5  10        4.96        0.12      3.65 o
  -7   5  10       28.69       24.02      4.24 o
  -6   5  10        7.65        9.73      7.74 o
  -5   5  10       10.00       12.30      3.32 o
  -4   5  10        9.14        8.78      2.12 o
  -3   5  10       80.19       76.52      4.25 o
  -2   5  10       23.38       26.81      2.29 o
  -1   5  10       11.20       16.92      2.95 o
   0   5  10        0.16        1.86      1.97 o
   1   5  10        0.33        2.45      2.45 o
   2   5  10       10.71        9.70      2.04 o
   3   5  10        0.23       -1.48      1.77 o
   4   5  10       34.82       28.83      3.76 o
   5   5  10        0.73        1.72      2.40 o
   6   5  10       32.01       26.20      4.91 o
  -7   6  10        5.51        0.35      5.28 o
  -6   6  10        0.02        1.49      2.93 o
  -5   6  10        0.01       -0.80      3.50 o
  -4   6  10        0.61        3.52      2.73 o
  -3   6  10        0.60        0.59      5.94 o
  -2   6  10        1.93        4.92      3.50 o
  -1   6  10       36.29       32.71      3.68 o
   0   6  10       89.37       83.83      5.09 o
   1   6  10      184.15      175.63      7.48 o
   2   6  10       68.70       67.79      5.25 o
   3   6  10      153.36      149.38      6.84 o
 -13   1  11       73.40       73.78      5.73 o
 -12   1  11        1.36       -1.52      3.58 o
 -11   1  11        9.61        5.18      6.72 o
 -10   1  11      113.76       92.88      5.84 o
  -9   1  11       29.74       30.09      3.52 o
  -8   1  11      187.99      188.44      8.95 o
  -7   1  11       92.07       97.83      5.74 o
  -6   1  11     1482.90     1507.14     55.84 o
  -5   1  11      836.07      903.42     34.05 o
  -4   1  11       84.13       85.34      5.01 o
  -3   1  11      769.32      770.04     14.99 o
  -2   1  11      318.11      298.17      5.81 o
  -1   1  11     1138.15     1135.84     19.01 o
   0   1  11      382.86      372.74      7.57 o
   1   1  11      328.20      321.20      7.02 o
   2   1  11      575.88      573.97     11.81 o
   3   1  11        5.00        3.26      1.15 o
   4   1  11       63.83       61.39      2.30 o
   5   1  11        0.27        0.39      1.71 o
   6   1  11       22.08       24.35      1.94 o
   7   1  11       22.04       25.23      2.04 o
   8   1  11       63.55       73.84      3.24 o
   9   1  11      123.30      126.83      4.83 o
  10   1  11       16.92       20.83      4.41 o
 -13   2  11       50.89       55.52     10.79 o
 -12   2  11        7.75        6.43      8.70 o
 -11   2  11        0.88        1.09      2.59 o
 -10   2  11        1.76        0.97      3.50 o
  -9   2  11      135.62      134.10      7.43 o
  -8   2  11        3.49       -2.14      2.66 o
  -7   2  11      140.31      148.96      7.69 o
  -6   2  11       24.29       22.36      3.36 o
  -5   2  11        6.32        2.69      2.66 o
  -4   2  11      331.35      323.58     10.69 o
  -3   2  11        8.96       10.62      1.24 o
  -2   2  11        1.49        1.36      0.97 o
  -1   2  11       74.08       72.91      2.06 o
   0   2  11      272.63      286.33      5.77 o
   1   2  11       84.85       71.23     11.63 o
   2   2  11        1.52        1.03      1.93 o
   3   2  11      411.56      388.93      8.42 o
   4   2  11        0.05        0.94      1.79 o
   5   2  11        0.46       -1.21      1.66 o
   6   2  11        0.49        1.87      2.13 o
   7   2  11       33.02       27.85      2.21 o
   8   2  11        6.64        7.51      2.23 o
   9   2  11       15.57       16.00      2.06 o
 -12   3  11       13.99        9.97      5.90 o
 -11   3  11        5.21        4.36      3.74 o
 -10   3  11        5.70       -0.77      3.37 o
  -9   3  11        2.76        1.96      3.26 o
  -8   3  11        0.95        2.17      2.79 o
  -7   3  11        2.44        0.76      1.10 o
  -6   3  11      272.01      268.58      9.08 o
  -5   3  11      541.17      535.94     17.46 o
  -4   3  11      486.53      472.37     15.40 o
  -3   3  11     1004.85     1012.15     23.57 o
  -2   3  11      780.73      813.42     15.26 o
  -1   3  11      783.21      797.98     16.00 o
   0   3  11      210.53      203.55      4.71 o
   1   3  11       14.33       14.57      1.86 o
   2   3  11       54.12       49.64      3.30 o
   3   3  11      275.98      258.11      7.21 o
   4   3  11        4.75        2.87      1.29 o
   5   3  11        0.61        4.83      1.98 o
   6   3  11       66.93       58.66      2.84 o
   7   3  11       79.01       65.68      3.04 o
   8   3  11       49.65       48.37      2.93 o
 -11   4  11       37.05       46.54      5.25 o
 -10   4  11        0.09        1.88      3.55 o
  -9   4  11        1.99        0.71      2.87 o
  -8   4  11        1.11        2.55      2.81 o
  -7   4  11        0.53        4.93      3.40 o
  -6   4  11       58.06       63.43      5.80 o
  -5   4  11        1.60        8.31      4.82 o
  -4   4  11        8.76        8.74      1.91 o
  -3   4  11        0.80        1.04      1.97 o
  -2   4  11        0.28        1.09      1.23 o
  -1   4  11        7.30        5.68      1.29 o
   0   4  11       23.87       21.92      1.96 o
   1   4  11       37.76       40.57      2.17 o
   2   4  11       17.92       21.21      2.48 o
   3   4  11        0.80        1.65      2.20 o
   4   4  11       19.90       20.74      2.07 o
   5   4  11       94.44       95.07      3.39 o
   6   4  11        0.39       -1.09      2.10 o
   7   4  11       18.77       14.42      2.52 o
  -9   5  11       44.05       40.81      4.88 o
  -8   5  11       11.19        6.35      5.82 o
  -7   5  11       10.70       10.68      3.30 o
  -6   5  11       40.61       46.04      4.41 o
  -5   5  11       92.03      103.71      6.99 o
  -4   5  11       68.48       73.11      4.99 o
  -3   5  11       99.09      116.64      5.50 o
  -2   5  11      114.73      122.67      7.45 o
  -1   5  11      125.68      127.59      5.74 o
   0   5  11       36.72       28.88      4.45 o
   1   5  11       88.51       85.77      3.73 o
   2   5  11       52.45       56.85      2.96 o
   3   5  11        3.82        2.44      2.59 o
   4   5  11       17.92       27.96      3.28 o
   5   5  11       56.21       50.76      4.27 o
  -6   6  11        0.88       -1.16      3.15 o
  -5   6  11        4.77        6.17      5.89 o
  -4   6  11        0.01       -2.55      6.53 o
  -3   6  11       13.83       16.45      3.27 o
  -2   6  11        2.70        3.44      3.75 o
  -1   6  11        9.85       10.37      3.19 o
   0   6  11       27.45       25.47      3.52 o
   1   6  11        3.65        2.18      2.74 o
   2   6  11        5.69        8.67      3.05 o
 -13   0  12       15.02        4.85      5.87 o
 -12   0  12        3.84        2.31      4.50 o
 -11   0  12       15.38        9.77      4.12 o
 -10   0  12       22.02       28.24      5.40 o
  -9   0  12      246.49      250.19     16.22 o
  -8   0  12      264.70      268.03     16.76 o
  -7   0  12      953.54      957.52     51.26 o
  -6   0  12       24.92       14.00      4.34 o
  -5   0  12        6.34        4.61      3.04 o
  -4   0  12       88.90       91.67     11.09 o
  -3   0  12      571.54      540.37     18.97 o
  -2   0  12     1844.76     1946.25     43.43 o
  -1   0  12      293.34      265.76      7.01 o
   0   0  12     1323.59     1285.09     28.74 o
   1   0  12       18.65       15.78      1.88 o
   2   0  12        0.86        1.52      1.32 o
   3   0  12      167.13      169.21      5.69 o
   4   0  12       24.67       29.27      2.40 o
   5   0  12      294.49      291.34      9.36 o
   6   0  12       35.95       38.09      2.74 o
   7   0  12       54.16       62.22      4.61 o
   8   0  12      104.40      116.52      8.21 o
   9   0  12      211.02      211.82      9.69 o
 -13   1  12        5.72        1.71      3.13 o
 -12   1  12        6.09       11.75      3.89 o
 -11   1  12        2.44        1.75      3.55 o
 -10   1  12        3.74        1.46      4.20 o
  -9   1  12      134.63      125.32      7.15 o
  -8   1  12       10.40       18.19      4.33 o
  -7   1  12      353.38      361.41     19.69 o
  -6   1  12       26.13       26.85      3.83 o
  -5   1  12      145.86      158.82      6.04 o
  -4   1  12       39.31       37.48      5.57 o
  -3   1  12      379.61      377.10      6.99 o
  -2   1  12      593.01      575.88      9.97 o
  -1   1  12     1097.01     1106.56     22.36 o
   0   1  12       44.44       42.98      1.63 o
   1   1  12        1.40        0.93      1.01 o
   2   1  12      332.68      323.75      6.22 o
   3   1  12       55.43       55.65      2.06 o
   4   1  12      139.63      141.98      4.16 o
   5   1  12       11.53       14.53      1.74 o
   6   1  12        0.32        2.26      1.63 o
   7   1  12        1.49        4.95      1.78 o
   8   1  12        5.85        5.74      2.35 o
   9   1  12        6.08        5.03      2.58 o
 -13   2  12       66.57       69.34      5.95 o
 -12   2  12       48.48       45.25      5.26 o
 -11   2  12       32.95       43.50      4.84 o
 -10   2  12       38.17       43.33      4.33 o
  -9   2  12      119.96       98.42      6.09 o
  -8   2  12       40.23       37.21      3.81 o
  -7   2  12      319.78      322.38     13.71 o
  -6   2  12        0.44       -1.79      2.95 o
  -5   2  12       10.04        8.19      3.48 o
  -4   2  12       95.69      100.35      5.67 o
  -3   2  12       85.42       85.90      2.57 o
  -2   2  12      230.04      230.26      4.83 o
  -1   2  12       52.79       49.08      1.75 o
   0   2  12       13.90        9.73      1.05 o
   1   2  12      271.27      271.45      6.04 o
   2   2  12       92.82       89.29      2.89 o
   3   2  12      475.73      474.14     10.18 o
   4   2  12      168.57      165.11      4.69 o
   5   2  12      179.11      169.89      4.90 o
   6   2  12      183.57      179.44      5.20 o
   7   2  12       30.35       33.72      5.24 o
   8   2  12       62.36       54.67      2.89 o
   9   2  12        6.75        5.87      4.85 o
 -12   3  12       24.33       25.17      5.35 o
 -11   3  12        2.66        3.43      4.00 o
 -10   3  12        5.22        3.06      3.45 o
  -9   3  12       29.44       32.57      3.97 o
  -8   3  12      150.64      149.52      8.04 o
  -7   3  12      281.95      260.89     22.73 o
  -6   3  12       86.15       96.08     12.58 o
  -5   3  12       13.55        8.05      3.71 o
  -4   3  12       54.36       57.64      4.21 o
  -3   3  12       36.17       30.76      1.80 o
  -2   3  12       16.98       12.35      1.27 o
  -1   3  12       42.57       38.48      1.86 o
   0   3  12       11.02       11.57      1.43 o
   1   3  12      280.94      282.16      6.92 o
   2   3  12       33.31       30.07      2.35 o
   3   3  12        0.83       -0.23      1.52 o
   4   3  12        9.34        9.79      1.61 o
   5   3  12       19.56       22.20      2.82 o
   6   3  12       25.30       24.83      2.12 o
   7   3  12        5.42        5.92      2.02 o
   8   3  12        9.26        7.42      2.38 o
 -11   4  12       66.91       78.07      6.23 o
 -10   4  12       62.62       57.99      7.83 o
  -9   4  12        0.83       -0.74      3.68 o
  -8   4  12       28.72       34.63      4.41 o
  -7   4  12        3.56        6.19      7.38 o
  -6   4  12      154.96      152.91      7.89 o
  -5   4  12       12.10       19.47      5.10 o
  -4   4  12      353.50      352.49     14.81 o
  -3   4  12      276.00      284.22      8.47 o
  -2   4  12      271.89      259.70      6.67 o
  -1   4  12      235.06      216.99      5.59 o
   0   4  12       58.47       63.37      2.84 o
   1   4  12        1.33        0.76      1.56 o
   2   4  12      152.66      138.85      4.61 o
   3   4  12       14.59       16.18      1.88 o
   4   4  12        5.70        3.05      1.64 o
   5   4  12       30.20       28.46      2.28 o
   6   4  12       89.74       90.06      4.29 o
  -9   5  12       48.32       53.64      5.42 o
  -8   5  12       22.51       14.88      3.53 o
  -7   5  12       13.90       15.57      3.78 o
  -6   5  12       45.45       47.14      4.65 o
  -5   5  12       36.78       37.69      4.29 o
  -4   5  12      165.45      177.53      7.32 o
  -3   5  12       63.19       60.99      3.95 o
  -2   5  12        8.64        8.69      3.00 o
  -1   5  12        4.17       -2.28      2.89 o
   0   5  12       28.40       27.61      2.71 o
   1   5  12       39.10       41.08      3.12 o
   2   5  12       29.25       33.89      2.61 o
   3   5  12        0.60       -0.51      2.63 o
   4   5  12        0.44       -0.34      3.20 o
   5   5  12        0.08        5.54      6.39 o
  -5   6  12       13.32       22.37      5.86 o
  -4   6  12       13.06       11.77      3.21 o
  -3   6  12        0.40        4.74      2.88 o
  -2   6  12       11.11       22.43      3.34 o
  -1   6  12        0.04       -0.78      3.18 o
   0   6  12       16.38       20.00      4.48 o
   1   6  12       65.64       64.66      4.55 o
 -13   1  13        3.61        2.28      2.95 o
 -12   1  13       22.65       21.07      4.86 o
 -11   1  13       30.31       22.61      4.20 o
 -10   1  13      138.78      125.46     11.42 o
  -9   1  13       53.49       55.43      7.82 o
  -8   1  13        0.40        0.21      3.18 o
  -7   1  13      383.37      388.10     17.85 o
  -6   1  13      187.27      208.68      7.09 o
  -5   1  13       47.11       48.69      3.14 o
  -4   1  13      364.24      369.89     30.87 o
  -3   1  13      464.09      482.43      9.24 o
  -2   1  13      338.17      314.15      5.74 o
  -1   1  13      660.38      671.68     15.05 o
   0   1  13      363.06      369.20      8.03 o
   1   1  13      516.41      511.59     14.00 o
   2   1  13      886.87      873.57     16.73 o
   3   1  13      264.75      260.79      6.61 o
   4   1  13       10.79        9.95      1.77 o
   5   1  13        7.48        4.72      2.43 o
   6   1  13        8.70        9.02      1.92 o
   7   1  13       10.47        7.33      2.51 o
   8   1  13        4.58       10.22      2.77 o
 -12   2  13        3.73        9.24      3.79 o
 -11   2  13       30.33       31.31      4.61 o
 -10   2  13        4.15       -0.90      2.89 o
  -9   2  13        7.07        0.10      5.40 o
  -8   2  13       26.68       19.64      3.88 o
  -7   2  13        9.15        7.69      2.51 o
  -6   2  13       37.52       34.93      5.22 o
  -5   2  13       77.52       65.88     10.75 o
  -4   2  13       69.25       73.21      2.93 o
  -3   2  13      121.74      125.26      3.13 o
  -2   2  13      321.84      327.62      6.61 o
  -1   2  13        0.42       -0.40      1.21 o
   0   2  13      205.56      216.67      5.46 o
   1   2  13       38.96       36.06      1.93 o
   2   2  13      141.30      144.09      5.77 o
   3   2  13        0.07       -0.46      1.69 o
   4   2  13        3.38        6.42      2.04 o
   5   2  13        0.00        2.62      1.62 o
   6   2  13        6.67        6.68      1.72 o
   7   2  13        6.22        4.03      2.00 o
   8   2  13       44.40       37.34      3.44 o
 -12   3  13       51.33       55.28      5.68 o
 -11   3  13       22.99       23.66      3.92 o
 -10   3  13        7.46        9.47      5.47 o
  -9   3  13        1.86        3.33      3.41 o
  -8   3  13        2.18        4.88      3.24 o
  -7   3  13       14.64       18.78      3.66 o
  -6   3  13       27.73       21.35      4.65 o
  -5   3  13      152.91      150.73     10.40 o
  -4   3  13      242.18      240.36      8.40 o
  -3   3  13      300.98      285.03      8.32 o
  -2   3  13      570.12      565.87     11.68 o
  -1   3  13      141.72      152.51      3.93 o
   0   3  13      178.22      189.57      5.09 o
   1   3  13        2.18        2.25      1.66 o
   2   3  13      291.13      293.55      7.28 o
   3   3  13      120.68      121.50      3.89 o
   4   3  13       94.70       88.91      3.72 o
   5   3  13      113.73      129.45      4.63 o
   6   3  13       12.78       17.06      2.32 o
   7   3  13        5.64        0.20      1.98 o
 -10   4  13        9.78       20.69      4.30 o
  -9   4  13        3.35        5.89      4.38 o
  -8   4  13        0.05       -0.13      3.38 o
  -7   4  13        7.74        7.16      4.68 o
  -6   4  13       11.34       19.90      6.31 o
  -5   4  13        2.09        7.35      2.69 o
  -4   4  13        3.14        7.14      2.89 o
  -3   4  13       18.64       21.38      2.35 o
  -2   4  13       43.43       44.96      2.58 o
  -1   4  13        5.46        5.61      3.91 o
   0   4  13       63.11       63.76      2.73 o
   1   4  13        0.09        1.53      3.07 o
   2   4  13        2.04        3.01      1.71 o
   3   4  13       25.74       25.82      2.07 o
   4   4  13        0.41       -1.13      1.86 o
   5   4  13        1.56        0.35      2.45 o
   6   4  13        3.30       -3.07      3.07 o
  -8   5  13        1.17        3.83      3.20 o
  -7   5  13       10.39       12.88      3.44 o
  -6   5  13        3.13        0.86      3.36 o
  -5   5  13       74.43       65.64      4.95 o
  -4   5  13        0.51        2.50      3.12 o
  -3   5  13       83.02       79.36      4.60 o
  -2   5  13      149.19      140.30      6.40 o
  -1   5  13      176.06      179.67      7.24 o
   0   5  13       93.11       91.17      4.57 o
   1   5  13        6.11        5.44      2.39 o
   2   5  13       43.30       41.09      3.68 o
   3   5  13       65.61       60.90      4.47 o
   4   5  13       45.62       46.08      7.79 o
  -3   6  13        6.29        8.67      2.86 o
  -2   6  13        8.94       11.98      3.14 o
  -1   6  13       81.68       63.01      8.24 o
 -13   0  14       17.77       14.25      5.90 o
 -11   0  14      140.09      158.90     12.40 o
 -10   0  14       27.67       33.36      6.19 o
  -9   0  14       17.87        9.00      3.71 o
  -8   0  14        6.86       10.95      4.70 o
  -7   0  14       21.04       27.93      5.49 o
  -6   0  14     2105.33     2298.67    119.54 o
  -5   0  14      548.11      588.67     32.39 o
  -4   0  14      525.57      518.96     18.02 o
  -3   0  14      115.52      117.95      4.24 o
  -2   0  14        2.87        8.19      3.82 o
  -1   0  14      269.15      280.99      8.78 o
   0   0  14      459.51      447.09     11.77 o
   1   0  14      795.41      780.30     30.31 o
   2   0  14        0.26        1.16      1.85 o
   3   0  14      155.14      156.89      5.80 o
   4   0  14       44.58       46.58      4.30 o
   5   0  14        8.14       10.72      7.06 o
   6   0  14        4.75       11.39      4.63 o
   7   0  14       55.15       60.88      5.02 o
   8   0  14       77.66       77.60      5.26 o
 -13   1  14       18.94       17.05      3.97 o
 -12   1  14        3.32        5.69      3.70 o
 -11   1  14        0.02        5.32      4.44 o
 -10   1  14        5.42        5.74      6.01 o
  -9   1  14        2.51        3.27      5.54 o
  -8   1  14      130.78      170.01      8.52 o
  -7   1  14       43.76       43.87      4.48 o
  -6   1  14      125.19      133.58      5.06 o
  -5   1  14        9.46        7.80      1.72 o
  -4   1  14       53.04       47.75      1.66 o
  -3   1  14      147.47      139.35      5.54 o
  -2   1  14       17.87       13.53      1.73 o
  -1   1  14       57.15       52.72      2.33 o
   0   1  14       50.06       47.22      2.30 o
   1   1  14       63.65       65.25      3.68 o
   2   1  14        7.46        7.34      1.41 o
   3   1  14        9.40        8.03      1.57 o
   4   1  14       92.00       92.91      3.29 o
   5   1  14       37.23       42.18      2.41 o
   6   1  14       19.94       20.04      2.23 o
   7   1  14        3.76        2.02      2.97 o
   8   1  14        1.52       -0.27      2.11 o
 -12   2  14      121.82      113.92      8.77 o
 -11   2  14      288.24      286.91     13.46 o
 -10   2  14      115.13      130.55      7.88 o
  -9   2  14       43.41       46.17      6.43 o
  -8   2  14       32.91       29.70      5.92 o
  -7   2  14        0.24       -2.82      3.28 o
  -6   2  14       34.31       33.27      2.57 o
  -5   2  14       27.35       28.37      2.88 o
  -4   2  14        0.97        2.92      1.50 o
  -3   2  14      152.23      153.54      3.89 o
  -2   2  14       62.91       77.22      2.55 o
  -1   2  14      420.98      437.01      9.43 o
   0   2  14      733.60      729.98     15.95 o
   1   2  14      814.42      838.83     18.22 o
   2   2  14      267.64      247.19      9.43 o
   3   2  14        0.45       -0.22      1.72 o
   4   2  14       17.13       19.63      2.20 o
   5   2  14        5.44        4.54      1.85 o
   6   2  14        0.31       -1.07      1.86 o
   7   2  14        0.30        0.14      2.48 o
 -11   3  14        1.59       -4.68      5.48 o
 -10   3  14        5.47        6.01      5.21 o
  -9   3  14        2.14        2.72      2.89 o
  -8   3  14       31.94       21.11      3.71 o
  -7   3  14       58.48       50.15      6.05 o
  -6   3  14       11.50       14.81      3.96 o
  -5   3  14       67.16       59.81      4.67 o
  -4   3  14      155.89      154.70      5.29 o
  -3   3  14      189.99      181.23      5.19 o
  -2   3  14       19.02       21.09      1.69 o
  -1   3  14       74.51       81.35      3.03 o
   0   3  14        1.97        1.82      1.69 o
   1   3  14      135.88      136.65      4.11 o
   2   3  14       30.03       27.37      2.24 o
   3   3  14      183.24      164.76      4.86 o
   4   3  14        0.11        3.68      3.36 o
   5   3  14        4.94        2.67      3.28 o
   6   3  14       19.57       25.94      3.00 o
 -10   4  14        0.22       -0.45      2.99 o
  -9   4  14        8.07       14.89      3.60 o
  -8   4  14       20.12       22.48      3.76 o
  -7   4  14       53.60       68.58      5.26 o
  -6   4  14      396.31      394.71     16.72 o
  -5   4  14      202.31      204.73     10.09 o
  -4   4  14      563.86      556.49     15.23 o
  -3   4  14      417.70      434.35     14.22 o
  -2   4  14       61.63       64.71      3.60 o
  -1   4  14        0.13       -0.27      1.94 o
   0   4  14       94.09       96.97      3.33 o
   1   4  14        3.25        0.95      1.68 o
   2   4  14        5.63        6.07      1.78 o
   3   4  14       15.73       18.72      2.17 o
   4   4  14      136.87      152.08      4.72 o
   5   4  14        5.56        4.25      2.39 o
  -7   5  14        3.85        1.97      3.51 o
  -6   5  14       16.62       21.32      3.98 o
  -5   5  14        1.18        4.68      3.59 o
  -4   5  14       30.80       31.28      3.61 o
  -3   5  14       15.55       13.83      3.89 o
  -2   5  14        2.84        0.75      2.62 o
  -1   5  14       24.70       21.71      3.35 o
   0   5  14       13.54       17.53      2.58 o
   1   5  14       93.88       98.75      5.32 o
   2   5  14        3.53        5.23      2.61 o
   3   5  14        1.17        6.48      6.18 o
 -12   1  15      228.83      218.37     11.16 o
 -11   1  15       63.46       66.14      7.95 o
 -10   1  15       38.32       42.80      4.54 o
  -9   1  15       65.89       67.76      5.53 o
  -8   1  15      112.86      118.33      7.02 o
  -7   1  15      463.98      475.17     19.40 o
  -6   1  15      123.90      133.31      7.12 o
  -5   1  15       69.34       43.13      4.81 o
  -4   1  15      280.70      286.30      7.10 o
  -3   1  15      127.30      118.93      3.25 o
  -2   1  15      343.01      337.52      7.58 o
  -1   1  15      685.52      668.80     14.92 o
   0   1  15     1007.10     1018.93     23.38 o
   1   1  15       71.85       74.41      3.68 o
   2   1  15       10.14       11.12      2.09 o
   3   1  15      109.28      113.37      3.78 o
   4   1  15       64.25       59.35      4.41 o
   5   1  15       34.88       39.03      3.96 o
   6   1  15      146.67      151.69      5.40 o
   7   1  15       21.99       20.80      2.51 o
 -12   2  15        8.34        4.26      3.50 o
 -11   2  15       25.28       24.93      3.77 o
 -10   2  15        0.00       -1.09      5.24 o
  -9   2  15       53.87       51.79      7.34 o
  -8   2  15       49.59       40.82      4.61 o
  -7   2  15       62.55       72.13      8.17 o
  -6   2  15       15.57       12.41      2.03 o
  -5   2  15       30.24       29.80      2.44 o
  -4   2  15       35.46       34.04      2.00 o
  -3   2  15        0.45       -0.49      1.27 o
  -2   2  15       40.80       49.93      2.06 o
  -1   2  15       46.50       51.51      2.16 o
   0   2  15       27.68       29.21      2.22 o
   1   2  15        2.82        2.24      2.62 o
   2   2  15      184.43      177.21      7.20 o
   3   2  15       91.05       87.00      4.98 o
   4   2  15       29.98       26.69      2.36 o
   5   2  15       30.44       35.28      3.44 o
   6   2  15      111.42      108.60      5.52 o
 -11   3  15       41.58       47.11      4.84 o
 -10   3  15       31.23       30.03      4.67 o
  -9   3  15        0.82       11.55      5.33 o
  -8   3  15       57.34       61.94      5.29 o
  -7   3  15       33.11       24.74      4.00 o
  -6   3  15       22.76       18.84      4.42 o
  -5   3  15       17.83       21.95      4.13 o
  -4   3  15       88.61       97.38      3.99 o
  -3   3  15        3.72        3.09      1.96 o
  -2   3  15       32.20       30.46      2.79 o
  -1   3  15       36.23       34.18      2.23 o
   0   3  15       94.02       96.04      3.42 o
   1   3  15       97.22       98.31      3.57 o
   2   3  15       12.83       20.38      2.13 o
   3   3  15      307.11      307.85      8.67 o
   4   3  15        4.13        3.63      2.01 o
   5   3  15       71.26       60.80      4.01 o
  -9   4  15       10.11        4.33      3.82 o
  -8   4  15       18.75       15.86      4.70 o
  -7   4  15        0.24       -2.82      2.82 o
  -6   4  15        9.29        6.51      2.41 o
  -5   4  15       50.70       48.48      4.88 o
  -4   4  15        2.37        2.44      3.39 o
  -3   4  15        1.44        4.41      2.39 o
  -2   4  15        4.85        4.59      2.29 o
  -1   4  15       26.05       32.06      2.36 o
   0   4  15       19.19       21.58      2.03 o
   1   4  15        0.06        1.92      1.90 o
   2   4  15       50.67       47.76      2.73 o
   3   4  15       29.65       30.18      2.75 o
   4   4  15       19.16       24.04      2.73 o
  -6   5  15        1.23        5.25      5.14 o
  -5   5  15       29.28       32.11      3.66 o
  -4   5  15       34.56       39.41      3.80 o
  -3   5  15        0.09        1.22      3.10 o
  -2   5  15       13.75       14.50      3.92 o
  -1   5  15        0.59        1.78      2.93 o
   0   5  15       28.29       29.08      2.96 o
   1   5  15       87.42       81.48      5.89 o
 -12   0  16        0.02       -4.98      4.98 o
 -11   0  16       17.91        4.13      5.47 o
 -10   0  16      203.32      210.95     15.01 o
  -9   0  16      385.33      404.63     24.71 o
  -8   0  16      312.12      313.60     19.82 o
  -7   0  16       89.51       88.27      8.40 o
  -6   0  16        6.16        4.47      3.64 o
  -5   0  16      272.40      272.45     11.21 o
  -4   0  16       14.26       21.46      3.96 o
  -3   0  16      797.97      780.15     23.29 o
  -2   0  16     1024.46     1046.73     29.96 o
  -1   0  16     1019.03     1033.22     29.53 o
   0   0  16        3.17       -0.88      2.78 o
   1   0  16      142.38      148.42      6.88 o
   2   0  16       29.70       30.11      3.21 o
   3   0  16       20.66       17.06      5.07 o
   4   0  16        0.71       -0.35      2.96 o
   5   0  16       70.48       65.76      4.45 o
   6   0  16       15.64       10.82      5.21 o
 -12   1  16        9.64        7.36      3.51 o
 -11   1  16        3.21       11.90      4.47 o
 -10   1  16       46.52       46.99      5.57 o
  -9   1  16      118.69      140.57      7.89 o
  -8   1  16      203.94      191.88     10.73 o
  -7   1  16       40.95       42.21      4.86 o
  -6   1  16       31.29       29.16      2.25 o
  -5   1  16       15.33       16.16      1.56 o
  -4   1  16      124.65      127.02      5.39 o
  -3   1  16      327.43      340.74      7.45 o
  -2   1  16      405.86      426.39      9.99 o
  -1   1  16      124.26      117.36      3.94 o
   0   1  16        5.49        5.90      3.20 o
   1   1  16       79.72       78.89      5.21 o
   2   1  16      222.95      250.24      8.18 o
   3   1  16       11.93        1.30      3.24 o
   4   1  16        1.42        5.16      2.70 o
   5   1  16       21.55       17.89      2.24 o
   6   1  16        0.60        3.73      2.18 o
 -11   2  16       13.00       13.37      4.25 o
 -10   2  16       32.89       37.41      6.67 o
  -9   2  16       87.00       83.87      5.88 o
  -8   2  16       26.59       18.89      3.66 o
  -7   2  16        6.03        3.82      3.37 o
  -6   2  16        1.58       -1.68      3.15 o
  -5   2  16        0.17        0.47      1.71 o
  -4   2  16        3.05        5.59      2.43 o
  -3   2  16      203.98      192.89      4.78 o
  -2   2  16      243.49      230.07      5.48 o
  -1   2  16      154.25      159.08      4.85 o
   0   2  16      141.08      158.10      5.28 o
   1   2  16       75.42       87.63      3.67 o
   2   2  16      704.16      736.25     18.21 o
   3   2  16       49.48       53.85      3.70 o
   4   2  16      277.30      274.75      9.09 o
   5   2  16       66.73       68.67      4.73 o
   6   2  16        0.19       -0.44      2.77 o
 -10   3  16        8.98       12.63      3.59 o
  -9   3  16        5.35       10.54      3.28 o
  -8   3  16        8.34        8.37      5.27 o
  -7   3  16        0.57       -3.43      3.43 o
  -6   3  16        0.41        2.72      2.28 o
  -5   3  16       90.61       85.97      6.46 o
  -4   3  16       23.88       20.60      2.70 o
  -3   3  16       17.59       16.12      2.29 o
  -2   3  16        8.66        8.52      1.95 o
  -1   3  16        1.33        2.13      1.69 o
   0   3  16       19.58       21.74      2.46 o
   1   3  16        8.34       12.83      2.58 o
   2   3  16        8.87        6.11      2.22 o
   3   3  16       40.17       45.05      3.12 o
   4   3  16      120.13      116.41      5.17 o
   5   3  16       39.19       48.07      4.66 o
  -8   4  16       16.91       17.02      3.63 o
  -7   4  16       45.94       34.75      4.86 o
  -6   4  16       92.86      106.79      5.54 o
  -5   4  16      137.40      137.50     14.64 o
  -4   4  16       13.97       14.33      3.79 o
  -3   4  16       55.64       49.76      2.80 o
  -2   4  16       56.32       50.36      2.58 o
  -1   4  16       71.52       78.27      5.00 o
   0   4  16       63.55       62.13      2.77 o
   1   4  16       77.38       90.30      3.50 o
   2   4  16       50.37       41.08      3.34 o
   3   4  16        1.43        6.49      4.11 o
  -5   5  16        0.65        0.10      7.27 o
  -4   5  16        0.01       -0.49      3.47 o
  -3   5  16       77.02       77.21      4.87 o
  -2   5  16       86.52       84.20      5.14 o
  -1   5  16       22.71       22.58      3.52 o
 -11   1  17      315.99      343.23     15.58 o
 -10   1  17      294.89      296.88     20.25 o
  -9   1  17      194.96      197.93     10.14 o
  -8   1  17       63.93       71.18      5.64 o
  -7   1  17       19.82       17.30      4.05 o
  -6   1  17        5.15       11.01      3.14 o
  -5   1  17        3.31        2.27      1.90 o
  -4   1  17      248.44      240.54      6.24 o
  -3   1  17       93.64       92.73      3.37 o
  -2   1  17        5.06        8.71      1.70 o
  -1   1  17        0.18       -1.78      2.03 o
   0   1  17       37.10       43.88      2.64 o
   1   1  17       94.73       98.67      5.00 o
   2   1  17       11.36        5.30      2.49 o
   3   1  17      112.59      102.63     13.29 o
   4   1  17       41.59       42.02      5.19 o
   5   1  17        0.33        3.28      2.41 o
 -11   2  17        0.54        4.16      4.01 o
 -10   2  17       27.86       17.10      3.79 o
  -9   2  17        9.63       11.68      7.04 o
  -8   2  17       41.53       42.65      4.05 o
  -7   2  17        7.78        2.42      7.61 o
  -6   2  17        7.87       15.83      3.49 o
  -5   2  17       21.03       21.34      2.82 o
  -4   2  17       39.68       45.19      2.70 o
  -3   2  17       96.29       95.33      3.41 o
  -2   2  17        1.11        0.61      1.88 o
  -1   2  17       16.06       22.18      2.72 o
   0   2  17       37.50       41.72      3.01 o
   1   2  17       77.52       69.53      3.58 o
   2   2  17       41.22       48.44      3.22 o
   3   2  17        4.60       -1.73      2.92 o
   4   2  17       26.90       28.39      4.82 o
   5   2  17        3.11       -2.00      2.95 o
  -9   3  17      102.28       93.23      6.64 o
  -8   3  17       99.10       92.62      6.43 o
  -7   3  17      203.29      198.34      9.72 o
  -6   3  17      113.72       97.59      6.36 o
  -5   3  17       38.25       38.28      3.18 o
  -4   3  17       56.68       52.63      5.18 o
  -3   3  17        7.30        4.15      1.72 o
  -2   3  17       22.43       22.61      2.42 o
  -1   3  17        0.58       -1.72      1.72 o
   0   3  17        2.11        4.11      2.57 o
   1   3  17       82.96       82.09      3.75 o
   2   3  17       19.78       16.68      2.63 o
   3   3  17      147.83      152.29      5.37 o
  -7   4  17       33.57       32.46      4.29 o
  -6   4  17        6.40        3.10      5.84 o
  -5   4  17        1.68       -1.21      4.41 o
  -4   4  17        7.04       13.86      2.70 o
  -3   4  17       28.50       25.96      2.26 o
  -2   4  17        0.09        2.54      3.36 o
  -1   4  17       30.38       33.04      4.03 o
   0   4  17        3.80        2.52      3.08 o
   1   4  17       16.97       23.80      4.39 o
 -11   0  18       18.44       15.84      6.22 o
 -10   0  18       70.34       62.47      7.62 o
  -9   0  18       91.07       83.28      8.48 o
  -8   0  18       14.12       19.89      5.44 o
  -7   0  18      167.16      170.30     12.54 o
  -6   0  18        3.03        2.86      5.38 o
  -5   0  18      579.08      616.19     25.92 o
  -4   0  18        4.80       11.75      5.10 o
  -3   0  18        0.04       -2.15      2.15 o
  -2   0  18        0.07        2.19      2.31 o
  -1   0  18        6.75        6.74      2.31 o
   0   0  18        5.22        3.39      2.43 o
   1   0  18        4.59        6.34      3.59 o
   2   0  18      115.10       99.40      8.03 o
   3   0  18       73.63       78.07      7.32 o
   4   0  18       38.09       43.91      6.49 o
 -11   1  18       17.22        7.22      4.11 o
 -10   1  18       16.59       10.42      4.06 o
  -9   1  18       12.57       23.05      7.39 o
  -8   1  18        0.89        0.05      3.95 o
  -7   1  18        2.05       -1.81      3.59 o
  -6   1  18        1.06       -1.96      3.03 o
  -5   1  18       27.82       26.43      2.62 o
  -4   1  18        2.99        1.98      1.78 o
  -3   1  18        8.08        9.30      1.91 o
  -2   1  18        0.78        2.80      1.78 o
  -1   1  18        5.46        6.29      6.23 o
   0   1  18        3.67        5.43      2.48 o
   1   1  18        1.92       -2.65      3.10 o
   2   1  18       12.59       11.31      2.75 o
   3   1  18        0.05        3.86      4.32 o
   4   1  18        0.18        3.99      3.37 o
 -10   2  18      100.71       89.59      9.19 o
  -9   2  18       31.43       30.81      4.26 o
  -8   2  18       38.70       37.50      4.36 o
  -7   2  18        8.67        3.29      3.39 o
  -6   2  18       13.71       20.68      3.02 o
  -5   2  18        0.23        0.75      2.29 o
  -4   2  18       17.96       16.72      3.52 o
  -3   2  18       29.43       28.56      2.63 o
  -2   2  18       58.88       56.39      3.18 o
  -1   2  18       96.55       92.20      3.90 o
   0   2  18      309.28      314.05      8.78 o
   1   2  18      213.51      212.24      6.59 o
   2   2  18      374.52      402.86     10.90 o
   3   2  18      100.73      102.87      5.68 o
   4   2  18       11.78       18.82      5.70 o
  -9   3  18        0.64        4.51      9.92 o
  -8   3  18        0.13        4.28      4.20 o
  -7   3  18        7.98       10.04      3.24 o
  -6   3  18        5.88        2.42      2.75 o
  -5   3  18       16.42       24.75      5.84 o
  -4   3  18        2.47       -3.73      3.73 o
  -3   3  18       17.96       16.14      2.54 o
  -2   3  18        0.42        5.60      2.05 o
  -1   3  18       12.92       12.35      2.25 o
   0   3  18        3.34        2.28      2.30 o
   1   3  18       21.04       21.82      2.71 o
   2   3  18        4.51        1.85      2.53 o
  -6   4  18      105.31      115.05     12.68 o
  -5   4  18      105.30       99.87     23.44 o
  -4   4  18        1.58       -1.07      3.30 o
  -3   4  18        6.54       10.40      7.08 o
  -2   4  18        1.29        3.37      2.03 o
  -1   4  18        3.04        1.38      2.16 o
   0   4  18        1.43        1.47      6.34 o
 -10   1  19       47.30       52.56      5.72 o
  -9   1  19       54.94       59.75      5.37 o
  -8   1  19       59.54       61.02      5.21 o
  -7   1  19       66.58       77.42      4.54 o
  -6   1  19      388.17      406.29     13.58 o
  -5   1  19       19.88       25.69      3.36 o
  -4   1  19       83.11       87.42      4.54 o
  -3   1  19       65.53       59.40      3.88 o
  -2   1  19        6.68        0.45      3.34 o
  -1   1  19       72.65       68.70      4.97 o
   0   1  19       39.21       46.42      3.00 o
   1   1  19       80.41       85.74      6.91 o
   2   1  19        2.47       -1.49      4.91 o
   3   1  19        0.43        1.61      5.12 o
  -9   2  19        0.16       -3.94      3.94 o
  -8   2  19        1.03       -3.78      3.78 o
  -7   2  19       28.80       31.94      3.32 o
  -6   2  19        7.69        9.21      3.09 o
  -5   2  19        6.23       18.15      3.14 o
  -4   2  19       12.77        8.96      2.61 o
  -3   2  19        0.00       -1.76      4.47 o
  -2   2  19        9.55        5.02      2.30 o
  -1   2  19        6.00        2.59      2.04 o
   0   2  19        3.81        5.64      3.97 o
   1   2  19        9.04       12.72      2.26 o
   2   2  19        7.66       12.37      4.27 o
  -7   3  19      172.94      179.54     16.95 o
  -6   3  19      116.58      126.47     18.96 o
  -5   3  19       38.38       38.84      5.06 o
  -4   3  19        9.04        9.35      5.46 o
  -3   3  19       68.84       69.13      3.64 o
  -2   3  19        5.26        5.48      2.48 o
  -1   3  19       44.82       47.68      3.23 o
   0   3  19       50.49       55.51      3.23 o
   1   3  19       67.79       77.76      8.55 o
  -9   0  20      121.78      106.21     10.39 o
  -8   0  20      215.67      228.69     16.24 o
  -7   0  20      350.86      333.28     21.51 o
  -6   0  20       33.51       39.66      6.63 o
  -5   0  20       86.22       64.60      7.36 o
  -4   0  20        3.21        3.78      3.37 o
  -3   0  20        0.96       -3.25      3.25 o
  -2   0  20       38.10       38.44      4.15 o
  -1   0  20        5.50       10.76      5.16 o
   0   0  20        0.02       -4.81      4.93 o
   1   0  20      103.07      125.29      9.40 o
   2   0  20       22.34       35.64      5.17 o
  -9   1  20       30.68       30.55      4.94 o
  -8   1  20       45.95       48.38      7.56 o
  -7   1  20        3.09       -0.99      5.58 o
  -6   1  20       21.42        7.50      5.40 o
  -5   1  20       95.97       97.22      6.35 o
  -4   1  20       44.53       50.34      4.19 o
  -3   1  20       15.46       17.63      2.60 o
  -2   1  20        0.07       -0.16      2.00 o
  -1   1  20        3.08        5.07      2.36 o
   0   1  20        0.30        1.99      2.40 o
   1   1  20       15.15       16.48      5.06 o
   2   1  20        3.65       10.37      5.63 o
  -8   2  20      117.62      118.41      7.14 o
  -7   2  20       92.85       89.65      4.84 o
  -6   2  20       43.78       49.16      3.95 o
  -5   2  20       20.08       21.57      4.56 o
  -4   2  20       31.05       32.25      3.38 o
  -3   2  20        5.60       -1.25      2.22 o
  -2   2  20       17.77       17.26      2.39 o
  -1   2  20       19.73       22.45      2.77 o
   0   2  20        5.07       -0.39      2.44 o
   1   2  20        3.66        3.59      4.99 o
  -5   3  20        5.11        3.28      5.40 o
  -4   3  20       31.05       21.08      4.07 o
  -3   3  20       93.43      101.83      5.43 o
  -2   3  20      132.45      145.13      5.32 o
  -7   1  21       24.26       21.38      4.97 o
  -6   1  21       20.34       16.06      3.30 o
  -5   1  21       71.90       56.42      4.92 o
  -4   1  21       39.24       46.75      3.69 o
  -3   1  21      257.82      279.40     16.55 o
  -2   1  21       94.37       86.51     13.31 o
  -1   1  21        0.08        0.43      3.69 o
   0   1  21       12.67       15.67      7.98 o
  -5   2  21        2.90        8.63      6.07 o
  -4   2  21       86.05      102.52      7.29 o
  -3   2  21       78.92       89.68      4.22 o
  -2   2  21       13.12       18.54      2.73 o
  -5   0  22      310.61      268.36     20.63 o
  -4   0  22      566.96      596.43     29.21 o
  -3   0  22       24.05       18.77      6.84 o
 
